# Supplementary material for: Identification of Male-Specific Markers by Genotyping-by-Sequencing in the Giant Spiny Frog, Quasipaa spinosa
Source: Genes (Basel). 2025 Nov 7;16(11):1347. doi: 10.3390/genes16111347 (PMC12652585; doi:10.3390/genes16111347)
Supplement: Supplementary file 1 [file genes-16-01347-s001.zip]

Archive with 10 entries (10 files):
- Figure S1..pdf
- Figure S2..pdf
- Figure S3..pdf
- File S1.pdf
- Table S1.xlsx
- Table S2.xlsx
- Table S3.xlsx
- Table S4.xlsx
- Table S5..xlsx
- Table S6..xlsx
