# Supplementary material for: Identification of Male-Specific Markers by Genotyping-by-Sequencing in the Giant Spiny Frog, Quasipaa spinosa
Source: Genes (Basel). 2025 Nov 7;16(11):1347. doi: 10.3390/genes16111347 (PMC12652585; doi:10.3390/genes16111347)
Supplement: Supplementary file 1 [file genes-16-01347-s001.zip › Table S1.xlsx]

## Sheet: Sheet1
	Table S1. Quality summary of Q. spinosa by GBS sequencing
	Sample	Clean_reads	mapped_reads	mapping_rate	Average_depth	Coverage_1X	Coverage_4X
	ZSJ030F	7485116	4805148	0.642	8.92	0.0676	0.0203
	ZSJ031M	7062904	4356542	0.6168	8.64	0.0681	0.0176
	ZSJ032F	5520368	3557373	0.6444	8.71	0.0565	0.0141
	ZSJ033M	7085212	4533103	0.6398	8.75	0.0688	0.0186
	ZSJ034M	7961432	5100329	0.6406	8.82	0.0749	0.0211
	ZSJ035F	15170140	9977785	0.6577	13.59	0.0795	0.0343
	ZSJ036M	15581292	10200996	0.6547	13.27	0.0833	0.0356
	ZSJ037F	12493580	8187810	0.6554	10.43	0.0873	0.0335
	ZSJ038F	13572660	8913783	0.6567	11.11	0.0848	0.0357
	ZSJ039F	15913656	10475507	0.6583	12.18	0.0877	0.0395
	ZSJ040F	15512374	10197084	0.6574	11.22	0.0933	0.0411
	ZSJ041F	12861688	8443198	0.6565	10.62	0.0881	0.0344
	ZSJ042F	13200172	8688043	0.6582	11.54	0.075	0.035
	ZSJ043M	15464428	10208343	0.6601	11.43	0.0896	0.0409
	ZSJ044M	11490440	7524574	0.6549	9.6	0.0895	0.0322
	ZSJ045F	11719954	7653753	0.6531	10.24	0.0833	0.0318
	ZSJ046M	13121296	8566399	0.6529	10.16	0.0918	0.0361
	ZSJ047M	14271888	9364146	0.6561	10.88	0.0883	0.0386
	ZSJ048M	14770906	9609975	0.6506	11.15	0.0884	0.039
	ZSJ051M	11591952	7555595	0.6518	9.3	0.0952	0.0325
