# Supplementary material for: Identification of Male-Specific Markers by Genotyping-by-Sequencing in the Giant Spiny Frog, Quasipaa spinosa
Source: Genes (Basel). 2025 Nov 7;16(11):1347. doi: 10.3390/genes16111347 (PMC12652585; doi:10.3390/genes16111347)
Supplement: Supplementary file 1 [file genes-16-01347-s001.zip › Table S2.xlsx]

## Sheet:  (i)frequency difference
	Table S2. Detailed information of all putatively sex-linked markers screened from Q. spinosa
	Locus.ID	Chr	BP	Col	Pop.ID	P.Nuc	Q.Nuc	N	P	Obs.Het	Obs.Hom	Exp.Het	Exp.Hom	Pi	Smoothed.Pi	Smoothed.Pi.P.value	Fis	Smoothed.Fis	Smoothed.Fis.P.value	HWE.P.value	Private	Position
	2278	un	652907	71	F	G	-	10	1	0	1	0	1	0	0	0	0	0	0	0	0	2278_652907
	2278	un	653075	239	F	A	-	10	1	0	1	0	1	0	0	0	0	0	0	0	0	2278_653075
	2278	un	653117	281	F	A	-	10	1	0	1	0	1	0	0	0	0	0	0	0	0	2278_653117
	2699	un	774876	102	F	C	-	7	1	0	1	0	1	0	0	0	0	0	0	0	0	2699_774876
	2728	un	783514	199	F	G	-	7	1	0	1	0	1	0	0	0	0	0	0	0	0	2728_783514
	3346	un	958402	164	F	T	-	6	1	0	1	0	1	0	0	0	0	0	0	0	0	3346_958402
	4322	un	1235691	121	F	G	-	6	1	0	1	0	1	0	0	0	0	0	0	0	0	4322_1235691
	4592	un	1313145	260	F	C	-	9	1	0	1	0	1	0	0	0	0	0	0	0	0	4592_1313145
	5563	un	1590338	247	F	G	-	5	1	0	1	0	1	0	0	0	0	0	0	0	0	5563_1590338
	14024	un	3975400	258	F	G	-	7	1	0	1	0	1	0	0	0	0	0	0	0	0	14024_3975400
	14122	un	4003197	189	F	T	-	8	1	0	1	0	1	0	0	0	0	0	0	0	0	14122_4003197
	14140	un	4008344	264	F	G	-	9	1	0	1	0	1	0	0	0	0	0	0	0	0	14140_4008344
	14140	un	4008364	284	F	C	-	9	1	0	1	0	1	0	0	0	0	0	0	0	0	14140_4008364
	15141	un	4288095	228	F	C	-	6	1	0	1	0	1	0	0	0	0	0	0	0	0	15141_4288095
	18321	un	5177740	107	F	G	-	8	1	0	1	0	1	0	0	0	0	0	0	0	0	18321_5177740
	18738	un	5295147	245	F	C	-	7	1	0	1	0	1	0	0	0	0	0	0	0	0	18738_5295147
	18738	un	5295166	264	F	A	-	7	1	0	1	0	1	0	0	0	0	0	0	0	0	18738_5295166
	18820	un	5317885	91	F	A	-	8	1	0	1	0	1	0	0	0	0	0	0	0	0	18820_5317885
	28210	un	7949693	160	F	C	-	5	1	0	1	0	1	0	0	0	0	0	0	0	0	28210_7949693
	28210	un	7949695	162	F	A	-	5	1	0	1	0	1	0	0	0	0	0	0	0	0	28210_7949695
	31412	un	8850986	202	F	C	-	8	1	0	1	0	1	0	0	0	0	0	0	0	0	31412_8850986
	34132	un	9613071	268	F	C	-	5	1	0	1	0	1	0	0	0	0	0	0	0	0	34132_9613071
	34296	un	9659555	27	F	C	-	6	1	0	1	0	1	0	0	0	0	0	0	0	0	34296_9659555
	35430	un	9977803	68	F	C	-	6	1	0	1	0	1	0	0	0	0	0	0	0	0	35430_9977803
	36426	un	10256579	4	F	A	-	6	1	0	1	0	1	0	0	0	0	0	0	0	0	36426_10256579
	37352	un	10514837	88	F	C	-	8	1	0	1	0	1	0	0	0	0	0	0	0	0	37352_10514837
	38125	un	10732011	178	F	C	-	8	1	0	1	0	1	0	0	0	0	0	0	0	0	38125_10732011
	38457	un	10824588	242	F	G	-	5	1	0	1	0	1	0	0	0	0	0	0	0	0	38457_10824588
	41395	un	11646255	188	F	C	-	6	1	0	1	0	1	0	0	0	0	0	0	0	0	41395_11646255
	44251	un	12445515	112	F	C	-	5	1	0	1	0	1	0	0	0	0	0	0	0	0	44251_12445515
	48294	un	13573057	86	F	C	-	9	1	0	1	0	1	0	0	0	0	0	0	0	0	48294_13573057
	50898	un	14299370	75	F	C	-	9	1	0	1	0	1	0	0	0	0	0	0	0	0	50898_14299370
	54851	un	15400360	74	F	C	-	7	1	0	1	0	1	0	0	0	0	0	0	0	0	54851_15400360
	55193	un	15495272	260	F	G	-	9	1	0	1	0	1	0	0	0	0	0	0	0	0	55193_15495272
	55524	un	15588196	162	F	T	-	8	1	0	1	0	1	0	0	0	0	0	0	0	0	55524_15588196
	55894	un	15691759	129	F	G	-	6	1	0	1	0	1	0	0	0	0	0	0	0	0	55894_15691759
	56579	un	15882559	37	F	A	-	6	1	0	1	0	1	0	0	0	0	0	0	0	0	56579_15882559
	57737	un	16207106	286	F	T	-	6	1	0	1	0	1	0	0	0	0	0	0	0	0	57737_16207106
	61046	un	17136764	200	F	C	-	9	1	0	1	0	1	0	0	0	0	0	0	0	0	61046_17136764
	61434	un	17245891	280	F	C	-	8	1	0	1	0	1	0	0	0	0	0	0	0	0	61434_17245891
	62916	un	17660394	178	F	A	-	6	1	0	1	0	1	0	0	0	0	0	0	0	0	62916_17660394
	64466	un	18095568	16	F	G	-	8	1	0	1	0	1	0	0	0	0	0	0	0	0	64466_18095568
	65843	un	18482399	243	F	G	-	6	1	0	1	0	1	0	0	0	0	0	0	0	0	65843_18482399
	65843	un	18482430	274	F	G	-	6	1	0	1	0	1	0	0	0	0	0	0	0	0	65843_18482430
	69676	un	19559829	118	F	G	-	5	1	0	1	0	1	0	0	0	0	0	0	0	0	69676_19559829
	69733	un	19575818	94	F	A	-	6	1	0	1	0	1	0	0	0	0	0	0	0	0	69733_19575818
	76661	un	21518896	114	F	A	-	8	1	0	1	0	1	0	0	0	0	0	0	0	0	76661_21518896
	77988	un	21891196	241	F	C	-	6	1	0	1	0	1	0	0	0	0	0	0	0	0	77988_21891196
	77988	un	21891242	287	F	G	-	6	1	0	1	0	1	0	0	0	0	0	0	0	0	77988_21891242
	79781	un	22390051	101	F	G	-	10	1	0	1	0	1	0	0	0	0	0	0	0	0	79781_22390051
	81512	un	22873643	32	F	T	-	6	1	0	1	0	1	0	0	0	0	0	0	0	0	81512_22873643
	81839	un	22965737	126	F	A	-	6	1	0	1	0	1	0	0	0	0	0	0	0	0	81839_22965737
	84401	un	23679655	159	F	C	-	5	1	0	1	0	1	0	0	0	0	0	0	0	0	84401_23679655
	88686	un	24865220	110	F	T	-	5	1	0	1	0	1	0	0	0	0	0	0	0	0	88686_24865220
	88686	un	24865266	156	F	C	-	6	1	0	1	0	1	0	0	0	0	0	0	0	0	88686_24865266
	89986	un	25220424	207	F	G	-	6	1	0	1	0	1	0	0	0	0	0	0	0	0	89986_25220424
	90490	un	25360568	225	F	G	-	6	1	0	1	0	1	0	0	0	0	0	0	0	0	90490_25360568
	90490	un	25360570	227	F	A	-	6	1	0	1	0	1	0	0	0	0	0	0	0	0	90490_25360570
	93134	un	26090657	75	F	A	-	8	1	0	1	0	1	0	0	0	0	0	0	0	0	93134_26090657
	93134	un	26090742	160	F	T	-	8	1	0	1	0	1	0	0	0	0	0	0	0	0	93134_26090742
	93134	un	26090789	207	F	T	-	8	1	0	1	0	1	0	0	0	0	0	0	0	0	93134_26090789
	93688	un	26245545	75	F	G	-	5	1	0	1	0	1	0	0	0	0	0	0	0	0	93688_26245545
	93688	un	26245692	222	F	T	-	5	1	0	1	0	1	0	0	0	0	0	0	0	0	93688_26245692
	94495	un	26470692	50	F	G	-	9	1	0	1	0	1	0	0	0	0	0	0	0	0	94495_26470692
	94495	un	26470766	124	F	C	-	9	1	0	1	0	1	0	0	0	0	0	0	0	0	94495_26470766
	96427	un	27002318	285	F	T	-	6	1	0	1	0	1	0	0	0	0	0	0	0	0	96427_27002318
	97974	un	27430834	201	F	G	-	8	1	0	1	0	1	0	0	0	0	0	0	0	0	97974_27430834
	100631	un	28171177	94	F	G	-	5	1	0	1	0	1	0	0	0	0	0	0	0	0	100631_28171177
	101573	un	28430775	81	F	C	-	8	1	0	1	0	1	0	0	0	0	0	0	0	0	101573_28430775
	101576	un	28431576	22	F	G	-	5	1	0	1	0	1	0	0	0	0	0	0	0	0	101576_28431576
	101576	un	28431675	121	F	G	-	5	1	0	1	0	1	0	0	0	0	0	0	0	0	101576_28431675
	101576	un	28431777	223	F	T	-	5	1	0	1	0	1	0	0	0	0	0	0	0	0	101576_28431777
	102638	un	28725677	78	F	A	-	6	1	0	1	0	1	0	0	0	0	0	0	0	0	102638_28725677
	102638	un	28725797	198	F	T	-	5	1	0	1	0	1	0	0	0	0	0	0	0	0	102638_28725797
	102638	un	28725800	201	F	T	-	5	1	0	1	0	1	0	0	0	0	0	0	0	0	102638_28725800
	102638	un	28725806	207	F	A	-	6	1	0	1	0	1	0	0	0	0	0	0	0	0	102638_28725806
	102638	un	28725881	282	F	T	-	6	1	0	1	0	1	0	0	0	0	0	0	0	0	102638_28725881
	104025	un	29110082	248	F	T	-	9	1	0	1	0	1	0	0	0	0	0	0	0	0	104025_29110082
	108225	un	30286557	56	F	G	-	8	1	0	1	0	1	0	0	0	0	0	0	0	0	108225_30286557
	114238	un	31970421	8	F	T	-	9	1	0	1	0	1	0	0	0	0	0	0	0	0	114238_31970421
	115140	un	32221283	165	F	G	-	7	1	0	1	0	1	0	0	0	0	0	0	0	0	115140_32221283
	115695	un	32377108	109	F	G	-	6	1	0	1	0	1	0	0	0	0	0	0	0	0	115695_32377108
	116493	un	32599341	36	F	C	-	10	1	0	1	0	1	0	0	0	0	0	0	0	0	116493_32599341
	116493	un	32599473	168	F	C	-	10	1	0	1	0	1	0	0	0	0	0	0	0	0	116493_32599473
	117849	un	32979099	164	F	A	-	7	1	0	1	0	1	0	0	0	0	0	0	0	0	117849_32979099
	118347	un	33118223	116	F	T	-	5	1	0	1	0	1	0	0	0	0	0	0	0	0	118347_33118223
	119446	un	33426777	260	F	G	-	9	1	0	1	0	1	0	0	0	0	0	0	0	0	119446_33426777
	120535	un	33731551	150	F	G	-	5	1	0	1	0	1	0	0	0	0	0	0	0	0	120535_33731551
	121573	un	34023641	221	F	A	-	6	1	0	1	0	1	0	0	0	0	0	0	0	0	121573_34023641
	121791	un	34085107	160	F	G	-	9	1	0	1	0	1	0	0	0	0	0	0	0	0	121791_34085107
	121791	un	34085109	162	F	C	-	9	1	0	1	0	1	0	0	0	0	0	0	0	0	121791_34085109
	121791	un	34085111	164	F	C	-	9	1	0	1	0	1	0	0	0	0	0	0	0	0	121791_34085111
	123557	un	34578531	199	F	C	-	7	1	0	1	0	1	0	0	0	0	0	0	0	0	123557_34578531
	123808	un	34648748	170	F	C	-	7	1	0	1	0	1	0	0	0	0	0	0	0	0	123808_34648748
	123808	un	34648855	277	F	A	-	7	1	0	1	0	1	0	0	0	0	0	0	0	0	123808_34648855
	124346	un	34799629	77	F	C	-	8	1	0	1	0	1	0	0	0	0	0	0	0	0	124346_34799629
	125298	un	35065279	87	F	C	-	6	1	0	1	0	1	0	0	0	0	0	0	0	0	125298_35065279
	125383	un	35089580	201	F	T	-	8	1	0	1	0	1	0	0	0	0	0	0	0	0	125383_35089580
	126763	un	35474721	183	F	G	-	10	1	0	1	0	1	0	0	0	0	0	0	0	0	126763_35474721
	126763	un	35474742	204	F	G	-	10	1	0	1	0	1	0	0	0	0	0	0	0	0	126763_35474742
	127992	un	35819207	159	F	A	-	7	1	0	1	0	1	0	0	0	0	0	0	0	0	127992_35819207
	130453	un	36510660	202	F	C	-	5	1	0	1	0	1	0	0	0	0	0	0	0	0	130453_36510660
	133203	un	37279228	100	F	C	-	9	1	0	1	0	1	0	0	0	0	0	0	0	0	133203_37279228
	133867	un	37465523	237	F	C	-	5	1	0	1	0	1	0	0	0	0	0	0	0	0	133867_37465523
	133993	un	37500079	24	F	A	-	7	1	0	1	0	1	0	0	0	0	0	0	0	0	133993_37500079
	133993	un	37500126	71	F	C	-	7	1	0	1	0	1	0	0	0	0	0	0	0	0	133993_37500126
	133993	un	37500285	230	F	C	-	7	1	0	1	0	1	0	0	0	0	0	0	0	0	133993_37500285
	135788	un	38001603	200	F	G	-	7	1	0	1	0	1	0	0	0	0	0	0	0	0	135788_38001603
	140555	un	39327255	233	F	T	-	6	1	0	1	0	1	0	0	0	0	0	0	0	0	140555_39327255
	140904	un	39424583	287	F	A	-	7	1	0	1	0	1	0	0	0	0	0	0	0	0	140904_39424583
	144720	un	40490186	194	F	G	-	8	1	0	1	0	1	0	0	0	0	0	0	0	0	144720_40490186
	145861	un	40807083	162	F	A	-	8	1	0	1	0	1	0	0	0	0	0	0	0	0	145861_40807083
	145861	un	40807085	164	F	T	-	8	1	0	1	0	1	0	0	0	0	0	0	0	0	145861_40807085
	149908	un	41936595	185	F	T	-	6	1	0	1	0	1	0	0	0	0	0	0	0	0	149908_41936595
	151584	un	42402933	16	F	C	-	10	1	0	1	0	1	0	0	0	0	0	0	0	0	151584_42402933
	153484	un	42935578	221	F	A	-	8	1	0	1	0	1	0	0	0	0	0	0	0	0	153484_42935578
	153484	un	42935634	277	F	C	-	8	1	0	1	0	1	0	0	0	0	0	0	0	0	153484_42935634
	153695	un	42994518	35	F	G	-	7	1	0	1	0	1	0	0	0	0	0	0	0	0	153695_42994518
	154851	un	43317575	46	F	A	-	8	1	0	1	0	1	0	0	0	0	0	0	0	0	154851_43317575
	154851	un	43317782	253	F	A	-	8	1	0	1	0	1	0	0	0	0	0	0	0	0	154851_43317782
	155033	un	43368643	274	F	G	-	5	1	0	1	0	1	0	0	0	0	0	0	0	0	155033_43368643
	155068	un	43377449	246	F	T	-	5	1	0	1	0	1	0	0	0	0	0	0	0	0	155068_43377449
	156465	un	43768152	219	F	G	-	5	1	0	1	0	1	0	0	0	0	0	0	0	0	156465_43768152
	156465	un	43768158	225	F	G	-	5	1	0	1	0	1	0	0	0	0	0	0	0	0	156465_43768158
	158472	un	44328530	131	F	G	-	10	1	0	1	0	1	0	0	0	0	0	0	0	0	158472_44328530
	158472	un	44328671	272	F	G	-	10	1	0	1	0	1	0	0	0	0	0	0	0	0	158472_44328671
	163019	un	45581631	219	F	G	-	5	1	0	1	0	1	0	0	0	0	0	0	0	0	163019_45581631
	163809	un	45799862	199	F	G	-	6	1	0	1	0	1	0	0	0	0	0	0	0	0	163809_45799862
	163809	un	45799877	214	F	G	-	6	1	0	1	0	1	0	0	0	0	0	0	0	0	163809_45799877
	170987	un	47775742	167	F	C	-	7	1	0	1	0	1	0	0	0	0	0	0	0	0	170987_47775742
	171202	un	47834102	11	F	C	-	5	1	0	1	0	1	0	0	0	0	0	0	0	0	171202_47834102
	171202	un	47834377	286	F	C	-	5	1	0	1	0	1	0	0	0	0	0	0	0	0	171202_47834377
	171212	un	47836991	128	F	C	-	9	1	0	1	0	1	0	0	0	0	0	0	0	0	171212_47836991
	172233	un	48115012	46	F	C	-	5	1	0	1	0	1	0	0	0	0	0	0	0	0	172233_48115012
	172317	un	48138020	193	F	C	-	9	1	0	1	0	1	0	0	0	0	0	0	0	0	172317_48138020
	172317	un	48138022	195	F	G	-	9	1	0	1	0	1	0	0	0	0	0	0	0	0	172317_48138022
	172804	un	48272817	171	F	A	-	6	1	0	1	0	1	0	0	0	0	0	0	0	0	172804_48272817
	173242	un	48392246	140	F	G	-	9	1	0	1	0	1	0	0	0	0	0	0	0	0	173242_48392246
	176714	un	49346501	230	F	T	-	6	1	0	1	0	1	0	0	0	0	0	0	0	0	176714_49346501
	178724	un	49903189	206	F	C	-	7	1	0	1	0	1	0	0	0	0	0	0	0	0	178724_49903189
	179146	un	50021989	198	F	T	-	5	1	0	1	0	1	0	0	0	0	0	0	0	0	179146_50021989
	179617	un	50154774	135	F	C	-	6	1	0	1	0	1	0	0	0	0	0	0	0	0	179617_50154774
	179633	un	50159307	182	F	C	-	5	1	0	1	0	1	0	0	0	0	0	0	0	0	179633_50159307
	180386	un	50370580	224	F	G	-	7	1	0	1	0	1	0	0	0	0	0	0	0	0	180386_50370580
	185894	un	51907461	79	F	T	-	10	1	0	1	0	1	0	0	0	0	0	0	0	0	185894_51907461
	185894	un	51907462	80	F	G	-	10	1	0	1	0	1	0	0	0	0	0	0	0	0	185894_51907462
	187432	un	52335149	29	F	C	-	5	1	0	1	0	1	0	0	0	0	0	0	0	0	187432_52335149
	188458	un	52619751	95	F	G	-	7	1	0	1	0	1	0	0	0	0	0	0	0	0	188458_52619751
	189657	un	52955179	261	F	A	-	8	1	0	1	0	1	0	0	0	0	0	0	0	0	189657_52955179
	189837	un	53005513	142	F	G	-	9	1	0	1	0	1	0	0	0	0	0	0	0	0	189837_53005513
	192411	un	53720746	181	F	C	-	7	1	0	1	0	1	0	0	0	0	0	0	0	0	192411_53720746
	193424	un	54002401	185	F	A	-	5	1	0	1	0	1	0	0	0	0	0	0	0	0	193424_54002401
	198025	un	55283771	120	F	C	-	7	1	0	1	0	1	0	0	0	0	0	0	0	0	198025_55283771
	198025	un	55283897	246	F	C	-	7	1	0	1	0	1	0	0	0	0	0	0	0	0	198025_55283897
	198917	un	55527912	232	F	T	-	9	1	0	1	0	1	0	0	0	0	0	0	0	0	198917_55527912
	199394	un	55659331	191	F	A	-	7	1	0	1	0	1	0	0	0	0	0	0	0	0	199394_55659331
	199427	un	55668688	142	F	G	-	9	1	0	1	0	1	0	0	0	0	0	0	0	0	199427_55668688
	199436	un	55670858	7	F	A	-	7	1	0	1	0	1	0	0	0	0	0	0	0	0	199436_55670858
	202894	un	56630237	5	F	G	-	7	1	0	1	0	1	0	0	0	0	0	0	0	0	202894_56630237
	202894	un	56630472	240	F	G	-	7	1	0	1	0	1	0	0	0	0	0	0	0	0	202894_56630472
	204634	un	57110764	200	F	A	-	5	1	0	1	0	1	0	0	0	0	0	0	0	0	204634_57110764
	207673	un	57944333	171	F	A	-	5	1	0	1	0	1	0	0	0	0	0	0	0	0	207673_57944333
	209573	un	58468343	61	F	A	-	7	1	0	1	0	1	0	0	0	0	0	0	0	0	209573_58468343
	210969	un	58851436	33	F	A	-	9	1	0	1	0	1	0	0	0	0	0	0	0	0	210969_58851436
	212215	un	59192059	107	F	G	-	7	1	0	1	0	1	0	0	0	0	0	0	0	0	212215_59192059
	213271	un	59484013	191	F	G	-	7	1	0	1	0	1	0	0	0	0	0	0	0	0	213271_59484013
	213271	un	59484027	205	F	A	-	7	1	0	1	0	1	0	0	0	0	0	0	0	0	213271_59484027
	217043	un	60522310	278	F	A	-	5	1	0	1	0	1	0	0	0	0	0	0	0	0	217043_60522310
	220175	un	61382020	55	F	T	-	7	1	0	1	0	1	0	0	0	0	0	0	0	0	220175_61382020
	223268	un	62228242	168	F	G	-	7	1	0	1	0	1	0	0	0	0	0	0	0	0	223268_62228242
	224196	un	62482740	94	F	G	-	5	1	0	1	0	1	0	0	0	0	0	0	0	0	224196_62482740
	224991	un	62703193	91	F	G	-	9	1	0	1	0	1	0	0	0	0	0	0	0	0	224991_62703193
	224991	un	62703336	234	F	G	-	9	1	0	1	0	1	0	0	0	0	0	0	0	0	224991_62703336
	226679	un	63168851	31	F	C	-	6	1	0	1	0	1	0	0	0	0	0	0	0	0	226679_63168851
	235189	un	65503302	87	F	C	-	9	1	0	1	0	1	0	0	0	0	0	0	0	0	235189_65503302
	236033	un	65740369	35	F	G	-	7	1	0	1	0	1	0	0	0	0	0	0	0	0	236033_65740369
	238459	un	66415809	109	F	T	-	5	1	0	1	0	1	0	0	0	0	0	0	0	0	238459_66415809
	238596	un	66454529	223	F	G	-	9	1	0	1	0	1	0	0	0	0	0	0	0	0	238596_66454529
	239432	un	66691100	44	F	C	-	7	1	0	1	0	1	0	0	0	0	0	0	0	0	239432_66691100
	239432	un	66691243	187	F	C	-	7	1	0	1	0	1	0	0	0	0	0	0	0	0	239432_66691243
	240481	un	66982323	258	F	T	-	8	1	0	1	0	1	0	0	0	0	0	0	0	0	240481_66982323
	244084	un	67994001	66	F	G	-	9	1	0	1	0	1	0	0	0	0	0	0	0	0	244084_67994001
	244546	un	68120882	43	F	T	-	7	1	0	1	0	1	0	0	0	0	0	0	0	0	244546_68120882
	245959	un	68514240	29	F	C	-	8	1	0	1	0	1	0	0	0	0	0	0	0	0	245959_68514240
	245959	un	68514441	230	F	G	-	8	1	0	1	0	1	0	0	0	0	0	0	0	0	245959_68514441
	251123	un	69950938	175	F	G	-	10	1	0	1	0	1	0	0	0	0	0	0	0	0	251123_69950938
	254554	un	70904787	119	F	A	-	7	1	0	1	0	1	0	0	0	0	0	0	0	0	254554_70904787
	254554	un	70904886	218	F	A	-	7	1	0	1	0	1	0	0	0	0	0	0	0	0	254554_70904886
	254620	un	70923511	186	F	G	-	10	1	0	1	0	1	0	0	0	0	0	0	0	0	254620_70923511
	258002	un	71870497	59	F	T	-	6	1	0	1	0	1	0	0	0	0	0	0	0	0	258002_71870497
	259398	un	72261906	186	F	C	-	9	1	0	1	0	1	0	0	0	0	0	0	0	0	259398_72261906
	260010	un	72431518	164	F	C	-	8	1	0	1	0	1	0	0	0	0	0	0	0	0	260010_72431518
	260634	un	72603817	99	F	C	-	8	1	0	1	0	1	0	0	0	0	0	0	0	0	260634_72603817
	261655	un	72890027	146	F	G	-	7	1	0	1	0	1	0	0	0	0	0	0	0	0	261655_72890027
	261655	un	72890146	265	F	T	-	7	1	0	1	0	1	0	0	0	0	0	0	0	0	261655_72890146
	262071	un	73006010	206	F	T	-	7	1	0	1	0	1	0	0	0	0	0	0	0	0	262071_73006010
	262440	un	73109881	6	F	T	-	7	1	0	1	0	1	0	0	0	0	0	0	0	0	262440_73109881
	263801	un	73489578	89	F	A	-	9	1	0	1	0	1	0	0	0	0	0	0	0	0	263801_73489578
	264943	un	73809630	218	F	G	-	10	1	0	1	0	1	0	0	0	0	0	0	0	0	264943_73809630
	265190	un	73877742	191	F	G	-	8	1	0	1	0	1	0	0	0	0	0	0	0	0	265190_73877742
	265190	un	73877775	224	F	C	-	8	1	0	1	0	1	0	0	0	0	0	0	0	0	265190_73877775
	266430	un	74222952	51	F	G	-	6	1	0	1	0	1	0	0	0	0	0	0	0	0	266430_74222952
	271777	un	75713797	166	F	G	-	5	1	0	1	0	1	0	0	0	0	0	0	0	0	271777_75713797
	272564	un	75934113	66	F	C	-	7	1	0	1	0	1	0	0	0	0	0	0	0	0	272564_75934113
	272564	un	75934118	71	F	A	-	7	1	0	1	0	1	0	0	0	0	0	0	0	0	272564_75934118
	272564	un	75934275	228	F	C	-	7	1	0	1	0	1	0	0	0	0	0	0	0	0	272564_75934275
	276305	un	76970813	249	F	A	-	6	1	0	1	0	1	0	0	0	0	0	0	0	0	276305_76970813
	278225	un	77500191	111	F	G	-	9	1	0	1	0	1	0	0	0	0	0	0	0	0	278225_77500191
	284727	un	79286849	208	F	T	-	9	1	0	1	0	1	0	0	0	0	0	0	0	0	284727_79286849
	289208	un	80518510	209	F	C	-	7	1	0	1	0	1	0	0	0	0	0	0	0	0	289208_80518510
	292694	un	81476225	79	F	A	-	8	1	0	1	0	1	0	0	0	0	0	0	0	0	292694_81476225
	292941	un	81545681	6	F	G	-	9	1	0	1	0	1	0	0	0	0	0	0	0	0	292941_81545681
	292941	un	81545903	228	F	T	-	9	1	0	1	0	1	0	0	0	0	0	0	0	0	292941_81545903
	292941	un	81545920	245	F	G	-	9	1	0	1	0	1	0	0	0	0	0	0	0	0	292941_81545920
	294097	un	81860945	57	F	G	-	6	1	0	1	0	1	0	0	0	0	0	0	0	0	294097_81860945
	294590	un	81997752	181	F	A	-	8	1	0	1	0	1	0	0	0	0	0	0	0	0	294590_81997752
	309835	un	86214683	83	F	T	-	9	1	0	1	0	1	0	0	0	0	0	0	0	0	309835_86214683
	310416	un	86375533	62	F	G	-	6	1	0	1	0	1	0	0	0	0	0	0	0	0	310416_86375533
	313531	un	87240841	177	F	G	-	5	1	0	1	0	1	0	0	0	0	0	0	0	0	313531_87240841
	316336	un	88023709	50	F	G	-	6	1	0	1	0	1	0	0	0	0	0	0	0	0	316336_88023709
	316336	un	88023911	252	F	A	-	6	1	0	1	0	1	0	0	0	0	0	0	0	0	316336_88023911
	316351	un	88028188	192	F	A	-	8	1	0	1	0	1	0	0	0	0	0	0	0	0	316351_88028188
	317064	un	88227003	15	F	T	-	8	1	0	1	0	1	0	0	0	0	0	0	0	0	317064_88227003
	317407	un	88322758	73	F	C	-	8	1	0	1	0	1	0	0	0	0	0	0	0	0	317407_88322758
	318084	un	88512423	15	F	G	-	9	1	0	1	0	1	0	0	0	0	0	0	0	0	318084_88512423
	320336	un	89141699	266	F	G	-	8	1	0	1	0	1	0	0	0	0	0	0	0	0	320336_89141699
	320418	un	89164709	253	F	G	-	7	1	0	1	0	1	0	0	0	0	0	0	0	0	320418_89164709
	324745	un	90370171	241	F	G	-	5	1	0	1	0	1	0	0	0	0	0	0	0	0	324745_90370171
	328282	un	91356261	137	F	C	-	7	1	0	1	0	1	0	0	0	0	0	0	0	0	328282_91356261
	328282	un	91356304	180	F	C	-	7	1	0	1	0	1	0	0	0	0	0	0	0	0	328282_91356304
	328282	un	91356306	182	F	G	-	7	1	0	1	0	1	0	0	0	0	0	0	0	0	328282_91356306
	336577	un	93666463	163	F	T	-	9	1	0	1	0	1	0	0	0	0	0	0	0	0	336577_93666463
	341327	un	94988757	296	F	G	-	7	1	0	1	0	1	0	0	0	0	0	0	0	0	341327_94988757
	344167	un	95774778	26	F	C	-	6	1	0	1	0	1	0	0	0	0	0	0	0	0	344167_95774778
	345218	un	96068504	176	F	G	-	10	1	0	1	0	1	0	0	0	0	0	0	0	0	345218_96068504
	347797	un	96787899	94	F	C	-	10	1	0	1	0	1	0	0	0	0	0	0	0	0	347797_96787899
	347797	un	96788019	214	F	G	-	10	1	0	1	0	1	0	0	0	0	0	0	0	0	347797_96788019
	347797	un	96788079	274	F	A	-	10	1	0	1	0	1	0	0	0	0	0	0	0	0	347797_96788079
	347797	un	96788100	295	F	C	-	9	1	0	1	0	1	0	0	0	0	0	0	0	0	347797_96788100
	352036	un	97910311	42	F	A	-	6	1	0	1	0	1	0	0	0	0	0	0	0	0	352036_97910311
	352036	un	97910468	199	F	C	-	6	1	0	1	0	1	0	0	0	0	0	0	0	0	352036_97910468
	352802	un	98108837	65	F	T	-	5	1	0	1	0	1	0	0	0	0	0	0	0	0	352802_98108837
	352802	un	98108872	100	F	T	-	5	1	0	1	0	1	0	0	0	0	0	0	0	0	352802_98108872
	353314	un	98239713	44	F	A	-	6	1	0	1	0	1	0	0	0	0	0	0	0	0	353314_98239713
	356869	un	99171813	58	F	G	-	5	1	0	1	0	1	0	0	0	0	0	0	0	0	356869_99171813
	358518	un	99602217	20	F	A	-	5	1	0	1	0	1	0	0	0	0	0	0	0	0	358518_99602217
	358518	un	99602227	30	F	A	-	5	1	0	1	0	1	0	0	0	0	0	0	0	0	358518_99602227
	358518	un	99602424	227	F	G	-	5	1	0	1	0	1	0	0	0	0	0	0	0	0	358518_99602424
	359536	un	99870882	188	F	G	-	9	1	0	1	0	1	0	0	0	0	0	0	0	0	359536_99870882
	362548	un	100676575	165	F	T	-	5	1	0	1	0	1	0	0	0	0	0	0	0	0	362548_100676575
	362548	un	100676654	244	F	C	-	5	1	0	1	0	1	0	0	0	0	0	0	0	0	362548_100676654
	362987	un	100793803	233	F	C	-	6	1	0	1	0	1	0	0	0	0	0	0	0	0	362987_100793803
	366012	un	101620997	250	F	G	-	6	1	0	1	0	1	0	0	0	0	0	0	0	0	366012_101620997
	367547	un	102047522	248	F	T	-	6	1	0	1	0	1	0	0	0	0	0	0	0	0	367547_102047522
	367547	un	102047557	283	F	T	-	6	1	0	1	0	1	0	0	0	0	0	0	0	0	367547_102047557
	372702	un	103464366	205	F	G	-	7	1	0	1	0	1	0	0	0	0	0	0	0	0	372702_103464366
	374385	un	103925616	74	F	G	-	6	1	0	1	0	1	0	0	0	0	0	0	0	0	374385_103925616
	376706	un	104564696	25	F	A	-	6	1	0	1	0	1	0	0	0	0	0	0	0	0	376706_104564696
	377008	un	104649143	186	F	C	-	8	1	0	1	0	1	0	0	0	0	0	0	0	0	377008_104649143
	377464	un	104773959	20	F	C	-	7	1	0	1	0	1	0	0	0	0	0	0	0	0	377464_104773959
	385606	un	107014323	288	F	G	-	5	1	0	1	0	1	0	0	0	0	0	0	0	0	385606_107014323
	387606	un	107560552	265	F	C	-	8	1	0	1	0	1	0	0	0	0	0	0	0	0	387606_107560552
	387739	un	107597184	277	F	A	-	9	1	0	1	0	1	0	0	0	0	0	0	0	0	387739_107597184
	389147	un	107982105	263	F	G	-	6	1	0	1	0	1	0	0	0	0	0	0	0	0	389147_107982105
	389369	un	108043881	101	F	G	-	9	1	0	1	0	1	0	0	0	0	0	0	0	0	389369_108043881
	389783	un	108157823	263	F	G	-	7	1	0	1	0	1	0	0	0	0	0	0	0	0	389783_108157823
	392567	un	108922031	79	F	C	-	9	1	0	1	0	1	0	0	0	0	0	0	0	0	392567_108922031
	392916	un	109018575	170	F	A	-	9	1	0	1	0	1	0	0	0	0	0	0	0	0	392916_109018575
	393602	un	109206864	155	F	C	-	10	1	0	1	0	1	0	0	0	0	0	0	0	0	393602_109206864
	396326	un	109956958	131	F	T	-	5	1	0	1	0	1	0	0	0	0	0	0	0	0	396326_109956958
	396375	un	109969870	160	F	T	-	7	1	0	1	0	1	0	0	0	0	0	0	0	0	396375_109969870
	397875	un	110383293	25	F	A	-	5	1	0	1	0	1	0	0	0	0	0	0	0	0	397875_110383293
	403522	un	111932794	271	F	A	-	10	1	0	1	0	1	0	0	0	0	0	0	0	0	403522_111932794
	403522	un	111932795	272	F	T	-	10	1	0	1	0	1	0	0	0	0	0	0	0	0	403522_111932795
	406592	un	112779177	192	F	G	-	7	1	0	1	0	1	0	0	0	0	0	0	0	0	406592_112779177
	406968	un	112884261	97	F	C	-	8	1	0	1	0	1	0	0	0	0	0	0	0	0	406968_112884261
	408269	un	113245809	235	F	C	-	5	1	0	1	0	1	0	0	0	0	0	0	0	0	408269_113245809
	411232	un	114068012	10	F	A	-	6	1	0	1	0	1	0	0	0	0	0	0	0	0	411232_114068012
	411232	un	114068279	277	F	C	-	6	1	0	1	0	1	0	0	0	0	0	0	0	0	411232_114068279
	412450	un	114407494	283	F	G	-	9	1	0	1	0	1	0	0	0	0	0	0	0	0	412450_114407494
	412450	un	114407496	285	F	G	-	9	1	0	1	0	1	0	0	0	0	0	0	0	0	412450_114407496
	412645	un	114462041	194	F	G	-	5	1	0	1	0	1	0	0	0	0	0	0	0	0	412645_114462041
	412773	un	114496584	47	F	C	-	5	1	0	1	0	1	0	0	0	0	0	0	0	0	412773_114496584
	415593	un	115278054	252	F	G	-	9	1	0	1	0	1	0	0	0	0	0	0	0	0	415593_115278054
	416048	un	115404705	212	F	C	-	5	1	0	1	0	1	0	0	0	0	0	0	0	0	416048_115404705
	417799	un	115890354	232	F	G	-	9	1	0	1	0	1	0	0	0	0	0	0	0	0	417799_115890354
	417974	un	115938660	5	F	C	-	6	1	0	1	0	1	0	0	0	0	0	0	0	0	417974_115938660
	417974	un	115938845	190	F	A	-	7	1	0	1	0	1	0	0	0	0	0	0	0	0	417974_115938845
	417974	un	115938913	258	F	C	-	7	1	0	1	0	1	0	0	0	0	0	0	0	0	417974_115938913
	418130	un	115983675	288	F	G	-	9	1	0	1	0	1	0	0	0	0	0	0	0	0	418130_115983675
	419659	un	116411180	169	F	A	-	8	1	0	1	0	1	0	0	0	0	0	0	0	0	419659_116411180
	422403	un	117177636	57	F	C	-	5	1	0	1	0	1	0	0	0	0	0	0	0	0	422403_117177636
	422403	un	117177865	286	F	C	-	5	1	0	1	0	1	0	0	0	0	0	0	0	0	422403_117177865
	424262	un	117693283	100	F	T	-	5	1	0	1	0	1	0	0	0	0	0	0	0	0	424262_117693283
	424262	un	117693357	174	F	T	-	5	1	0	1	0	1	0	0	0	0	0	0	0	0	424262_117693357
	424262	un	117693389	206	F	G	-	5	1	0	1	0	1	0	0	0	0	0	0	0	0	424262_117693389
	424262	un	117693403	220	F	T	-	5	1	0	1	0	1	0	0	0	0	0	0	0	0	424262_117693403
	427182	un	118504728	99	F	C	-	8	1	0	1	0	1	0	0	0	0	0	0	0	0	427182_118504728
	430654	un	119471154	264	F	C	-	10	1	0	1	0	1	0	0	0	0	0	0	0	0	430654_119471154
	430944	un	119551360	210	F	G	-	8	1	0	1	0	1	0	0	0	0	0	0	0	0	430944_119551360
	430944	un	119551426	276	F	T	-	8	1	0	1	0	1	0	0	0	0	0	0	0	0	430944_119551426
	432527	un	119991748	149	F	A	-	6	1	0	1	0	1	0	0	0	0	0	0	0	0	432527_119991748
	432527	un	119991769	170	F	C	-	6	1	0	1	0	1	0	0	0	0	0	0	0	0	432527_119991769
	432527	un	119991779	180	F	A	-	6	1	0	1	0	1	0	0	0	0	0	0	0	0	432527_119991779
	432527	un	119991809	210	F	T	-	6	1	0	1	0	1	0	0	0	0	0	0	0	0	432527_119991809
	432527	un	119991832	233	F	T	-	6	1	0	1	0	1	0	0	0	0	0	0	0	0	432527_119991832
	432527	un	119991840	241	F	G	-	6	1	0	1	0	1	0	0	0	0	0	0	0	0	432527_119991840
	432527	un	119991849	250	F	T	-	6	1	0	1	0	1	0	0	0	0	0	0	0	0	432527_119991849
	432527	un	119991870	271	F	T	-	6	1	0	1	0	1	0	0	0	0	0	0	0	0	432527_119991870
	432976	un	120115378	138	F	A	-	9	1	0	1	0	1	0	0	0	0	0	0	0	0	432976_120115378
	433894	un	120371123	52	F	G	-	7	1	0	1	0	1	0	0	0	0	0	0	0	0	433894_120371123
	433894	un	120371124	53	F	C	-	7	1	0	1	0	1	0	0	0	0	0	0	0	0	433894_120371124
	433894	un	120371332	261	F	G	-	7	1	0	1	0	1	0	0	0	0	0	0	0	0	433894_120371332
	434785	un	120619163	58	F	C	-	9	1	0	1	0	1	0	0	0	0	0	0	0	0	434785_120619163
	434785	un	120619287	182	F	T	-	9	1	0	1	0	1	0	0	0	0	0	0	0	0	434785_120619287
	440128	un	122102605	56	F	T	-	7	1	0	1	0	1	0	0	0	0	0	0	0	0	440128_122102605
	440716	un	122265758	278	F	G	-	9	1	0	1	0	1	0	0	0	0	0	0	0	0	440716_122265758
	441243	un	122412001	69	F	G	-	5	1	0	1	0	1	0	0	0	0	0	0	0	0	441243_122412001
	442290	un	122704056	59	F	A	-	5	1	0	1	0	1	0	0	0	0	0	0	0	0	442290_122704056
	442290	un	122704204	207	F	C	-	5	1	0	1	0	1	0	0	0	0	0	0	0	0	442290_122704204
	442290	un	122704235	238	F	T	-	5	1	0	1	0	1	0	0	0	0	0	0	0	0	442290_122704235
	442290	un	122704237	240	F	C	-	5	1	0	1	0	1	0	0	0	0	0	0	0	0	442290_122704237
	443102	un	122930033	198	F	G	-	9	1	0	1	0	1	0	0	0	0	0	0	0	0	443102_122930033
	446293	un	123811751	262	F	A	-	6	1	0	1	0	1	0	0	0	0	0	0	0	0	446293_123811751
	447530	un	124156637	160	F	A	-	6	1	0	1	0	1	0	0	0	0	0	0	0	0	447530_124156637
	448442	un	124408052	172	F	C	-	6	1	0	1	0	1	0	0	0	0	0	0	0	0	448442_124408052
	452626	un	125569299	52	F	G	-	6	1	0	1	0	1	0	0	0	0	0	0	0	0	452626_125569299
	455630	un	126407889	12	F	C	-	8	1	0	1	0	1	0	0	0	0	0	0	0	0	455630_126407889
	455630	un	126407914	37	F	T	-	8	1	0	1	0	1	0	0	0	0	0	0	0	0	455630_126407914
	455630	un	126408082	205	F	T	-	8	1	0	1	0	1	0	0	0	0	0	0	0	0	455630_126408082
	457019	un	126790840	50	F	T	-	9	1	0	1	0	1	0	0	0	0	0	0	0	0	457019_126790840
	457019	un	126790967	177	F	T	-	9	1	0	1	0	1	0	0	0	0	0	0	0	0	457019_126790967
	457019	un	126791043	253	F	C	-	9	1	0	1	0	1	0	0	0	0	0	0	0	0	457019_126791043
	463556	un	128603449	198	F	C	-	6	1	0	1	0	1	0	0	0	0	0	0	0	0	463556_128603449
	464870	un	128968896	27	F	C	-	7	1	0	1	0	1	0	0	0	0	0	0	0	0	464870_128968896
	465370	un	129107934	165	F	C	-	5	1	0	1	0	1	0	0	0	0	0	0	0	0	465370_129107934
	466269	un	129355677	64	F	T	-	8	1	0	1	0	1	0	0	0	0	0	0	0	0	466269_129355677
	468825	un	130068011	226	F	G	-	8	1	0	1	0	1	0	0	0	0	0	0	0	0	468825_130068011
	470071	un	130412568	171	F	G	-	9	1	0	1	0	1	0	0	0	0	0	0	0	0	470071_130412568
	470219	un	130454129	132	F	C	-	10	1	0	1	0	1	0	0	0	0	0	0	0	0	470219_130454129
	470344	un	130489513	124	F	G	-	7	1	0	1	0	1	0	0	0	0	0	0	0	0	470344_130489513
	471386	un	130781118	259	F	G	-	9	1	0	1	0	1	0	0	0	0	0	0	0	0	471386_130781118
	475094	un	131813484	65	F	C	-	8	1	0	1	0	1	0	0	0	0	0	0	0	0	475094_131813484
	476179	un	132114671	234	F	T	-	7	1	0	1	0	1	0	0	0	0	0	0	0	0	476179_132114671
	476179	un	132114676	239	F	T	-	7	1	0	1	0	1	0	0	0	0	0	0	0	0	476179_132114676
	476179	un	132114683	246	F	C	-	7	1	0	1	0	1	0	0	0	0	0	0	0	0	476179_132114683
	476179	un	132114685	248	F	G	-	7	1	0	1	0	1	0	0	0	0	0	0	0	0	476179_132114685
	476179	un	132114701	264	F	A	-	7	1	0	1	0	1	0	0	0	0	0	0	0	0	476179_132114701
	479518	un	133042854	252	F	G	-	6	1	0	1	0	1	0	0	0	0	0	0	0	0	479518_133042854
	480631	un	133351629	25	F	A	-	10	1	0	1	0	1	0	0	0	0	0	0	0	0	480631_133351629
	480631	un	133351630	26	F	T	-	10	1	0	1	0	1	0	0	0	0	0	0	0	0	480631_133351630
	480821	un	133404231	17	F	T	-	9	1	0	1	0	1	0	0	0	0	0	0	0	0	480821_133404231
	480821	un	133404311	97	F	A	-	9	1	0	1	0	1	0	0	0	0	0	0	0	0	480821_133404311
	482011	un	133732639	197	F	G	-	8	1	0	1	0	1	0	0	0	0	0	0	0	0	482011_133732639
	483357	un	134105210	210	F	C	-	5	1	0	1	0	1	0	0	0	0	0	0	0	0	483357_134105210
	483357	un	134105225	225	F	C	-	5	1	0	1	0	1	0	0	0	0	0	0	0	0	483357_134105225
	483715	un	134204079	51	F	A	-	8	1	0	1	0	1	0	0	0	0	0	0	0	0	483715_134204079
	486143	un	134879155	162	F	C	-	7	1	0	1	0	1	0	0	0	0	0	0	0	0	486143_134879155
	486535	un	134987924	50	F	A	-	8	1	0	1	0	1	0	0	0	0	0	0	0	0	486535_134987924
	489553	un	135829284	16	F	A	-	9	1	0	1	0	1	0	0	0	0	0	0	0	0	489553_135829284
	489553	un	135829520	252	F	G	-	9	1	0	1	0	1	0	0	0	0	0	0	0	0	489553_135829520
	490365	un	136053864	13	F	T	-	5	1	0	1	0	1	0	0	0	0	0	0	0	0	490365_136053864
	491171	un	136277276	30	F	A	-	9	1	0	1	0	1	0	0	0	0	0	0	0	0	491171_136277276
	491171	un	136277336	90	F	G	-	9	1	0	1	0	1	0	0	0	0	0	0	0	0	491171_136277336
	491264	un	136303450	129	F	G	-	10	1	0	1	0	1	0	0	0	0	0	0	0	0	491264_136303450
	491897	un	136479472	185	F	C	-	7	1	0	1	0	1	0	0	0	0	0	0	0	0	491897_136479472
	494084	un	137085926	183	F	A	-	6	1	0	1	0	1	0	0	0	0	0	0	0	0	494084_137085926
	494677	un	137249456	113	F	C	-	5	1	0	1	0	1	0	0	0	0	0	0	0	0	494677_137249456
	497055	un	137908153	88	F	A	-	7	1	0	1	0	1	0	0	0	0	0	0	0	0	497055_137908153
	498431	un	138292444	276	F	T	-	5	1	0	1	0	1	0	0	0	0	0	0	0	0	498431_138292444
	501512	un	139144124	35	F	G	-	9	1	0	1	0	1	0	0	0	0	0	0	0	0	501512_139144124
	502440	un	139399081	86	F	C	-	6	1	0	1	0	1	0	0	0	0	0	0	0	0	502440_139399081
	503965	un	139819215	31	F	C	-	5	1	0	1	0	1	0	0	0	0	0	0	0	0	503965_139819215
	503965	un	139819341	157	F	C	-	5	1	0	1	0	1	0	0	0	0	0	0	0	0	503965_139819341
	504841	un	140059205	50	F	T	-	8	1	0	1	0	1	0	0	0	0	0	0	0	0	504841_140059205
	505073	un	140124458	120	F	A	-	9	1	0	1	0	1	0	0	0	0	0	0	0	0	505073_140124458
	507772	un	140871006	235	F	T	-	9	1	0	1	0	1	0	0	0	0	0	0	0	0	507772_140871006
	508078	un	140954915	182	F	C	-	5	1	0	1	0	1	0	0	0	0	0	0	0	0	508078_140954915
	508488	un	141068230	18	F	G	-	6	1	0	1	0	1	0	0	0	0	0	0	0	0	508488_141068230
	508488	un	141068442	230	F	C	-	6	1	0	1	0	1	0	0	0	0	0	0	0	0	508488_141068442
	511728	un	141961261	65	F	T	-	5	1	0	1	0	1	0	0	0	0	0	0	0	0	511728_141961261
	513745	un	142522317	250	F	A	-	8	1	0	1	0	1	0	0	0	0	0	0	0	0	513745_142522317
	514662	un	142774885	133	F	A	-	9	1	0	1	0	1	0	0	0	0	0	0	0	0	514662_142774885
	515956	un	143132278	116	F	C	-	8	1	0	1	0	1	0	0	0	0	0	0	0	0	515956_143132278
	517090	un	143445557	293	F	T	-	8	1	0	1	0	1	0	0	0	0	0	0	0	0	517090_143445557
	517981	un	143693561	37	F	C	-	9	1	0	1	0	1	0	0	0	0	0	0	0	0	517981_143693561
	518300	un	143782957	245	F	T	-	5	1	0	1	0	1	0	0	0	0	0	0	0	0	518300_143782957
	519402	un	144085825	163	F	T	-	7	1	0	1	0	1	0	0	0	0	0	0	0	0	519402_144085825
	520455	un	144376939	273	F	T	-	7	1	0	1	0	1	0	0	0	0	0	0	0	0	520455_144376939
	523628	un	145253714	282	F	C	-	8	1	0	1	0	1	0	0	0	0	0	0	0	0	523628_145253714
	524018	un	145361181	230	F	C	-	8	1	0	1	0	1	0	0	0	0	0	0	0	0	524018_145361181
	526214	un	145970406	195	F	C	-	7	1	0	1	0	1	0	0	0	0	0	0	0	0	526214_145970406
	526341	un	146005641	200	F	A	-	8	1	0	1	0	1	0	0	0	0	0	0	0	0	526341_146005641
	530383	un	147125424	55	F	G	-	10	1	0	1	0	1	0	0	0	0	0	0	0	0	530383_147125424
	533624	un	148023223	161	F	C	-	5	1	0	1	0	1	0	0	0	0	0	0	0	0	533624_148023223
	534402	un	148238771	63	F	T	-	5	1	0	1	0	1	0	0	0	0	0	0	0	0	534402_148238771
	536662	un	148864631	65	F	G	-	10	1	0	1	0	1	0	0	0	0	0	0	0	0	536662_148864631
	537582	un	149119038	17	F	G	-	8	1	0	1	0	1	0	0	0	0	0	0	0	0	537582_149119038
	537795	un	149178028	277	F	C	-	5	1	0	1	0	1	0	0	0	0	0	0	0	0	537795_149178028
	541399	un	150173817	197	F	T	-	7	1	0	1	0	1	0	0	0	0	0	0	0	0	541399_150173817
	542329	un	150432841	102	F	T	-	6	1	0	1	0	1	0	0	0	0	0	0	0	0	542329_150432841
	543483	un	150751972	161	F	C	-	8	1	0	1	0	1	0	0	0	0	0	0	0	0	543483_150751972
	543483	un	150752011	200	F	C	-	8	1	0	1	0	1	0	0	0	0	0	0	0	0	543483_150752011
	545384	un	151274000	47	F	C	-	8	1	0	1	0	1	0	0	0	0	0	0	0	0	545384_151274000
	546167	un	151491785	45	F	C	-	8	1	0	1	0	1	0	0	0	0	0	0	0	0	546167_151491785
	546167	un	151492021	281	F	T	-	8	1	0	1	0	1	0	0	0	0	0	0	0	0	546167_151492021
	550473	un	152685406	267	F	A	-	8	1	0	1	0	1	0	0	0	0	0	0	0	0	550473_152685406
	554186	un	153715820	17	F	A	-	7	1	0	1	0	1	0	0	0	0	0	0	0	0	554186_153715820
	555123	un	153974280	131	F	T	-	7	1	0	1	0	1	0	0	0	0	0	0	0	0	555123_153974280
	556179	un	154265903	118	F	G	-	7	1	0	1	0	1	0	0	0	0	0	0	0	0	556179_154265903
	560084	un	155344800	71	F	G	-	8	1	0	1	0	1	0	0	0	0	0	0	0	0	560084_155344800
	560989	un	155593719	186	F	G	-	8	1	0	1	0	1	0	0	0	0	0	0	0	0	560989_155593719
	562713	un	156070440	23	F	C	-	7	1	0	1	0	1	0	0	0	0	0	0	0	0	562713_156070440
	562757	un	156082290	85	F	C	-	8	1	0	1	0	1	0	0	0	0	0	0	0	0	562757_156082290
	565078	un	156728876	244	F	T	-	5	1	0	1	0	1	0	0	0	0	0	0	0	0	565078_156728876
	567343	un	157358219	49	F	G	-	7	1	0	1	0	1	0	0	0	0	0	0	0	0	567343_157358219
	568817	un	157766665	23	F	C	-	8	1	0	1	0	1	0	0	0	0	0	0	0	0	568817_157766665
	568817	un	157766857	215	F	C	-	8	1	0	1	0	1	0	0	0	0	0	0	0	0	568817_157766857
	569411	un	157929650	26	F	C	-	7	1	0	1	0	1	0	0	0	0	0	0	0	0	569411_157929650
	569437	un	157936742	6	F	A	-	5	1	0	1	0	1	0	0	0	0	0	0	0	0	569437_157936742
	569437	un	157936998	262	F	G	-	5	1	0	1	0	1	0	0	0	0	0	0	0	0	569437_157936998
	569884	un	158060509	283	F	G	-	8	1	0	1	0	1	0	0	0	0	0	0	0	0	569884_158060509
	570836	un	158323934	104	F	G	-	5	1	0	1	0	1	0	0	0	0	0	0	0	0	570836_158323934
	570836	un	158324024	194	F	G	-	5	1	0	1	0	1	0	0	0	0	0	0	0	0	570836_158324024
	570914	un	158345250	286	F	A	-	5	1	0	1	0	1	0	0	0	0	0	0	0	0	570914_158345250
	570914	un	158345252	288	F	A	-	6	1	0	1	0	1	0	0	0	0	0	0	0	0	570914_158345252
	571359	un	158468251	119	F	G	-	5	1	0	1	0	1	0	0	0	0	0	0	0	0	571359_158468251
	573409	un	159038273	259	F	C	-	5	1	0	1	0	1	0	0	0	0	0	0	0	0	573409_159038273
	575174	un	159527509	241	F	C	-	9	1	0	1	0	1	0	0	0	0	0	0	0	0	575174_159527509
	576316	un	159844451	203	F	T	-	7	1	0	1	0	1	0	0	0	0	0	0	0	0	576316_159844451
	576993	un	160031843	210	F	G	-	8	1	0	1	0	1	0	0	0	0	0	0	0	0	576993_160031843
	577631	un	160208369	79	F	G	-	6	1	0	1	0	1	0	0	0	0	0	0	0	0	577631_160208369
	583667	un	161835075	20	F	G	-	7	1	0	1	0	1	0	0	0	0	0	0	0	0	583667_161835075
	589022	un	163270092	70	F	T	-	6	1	0	1	0	1	0	0	0	0	0	0	0	0	589022_163270092
	591566	un	163953688	140	F	A	-	6	1	0	1	0	1	0	0	0	0	0	0	0	0	591566_163953688
	591566	un	163953746	198	F	T	-	6	1	0	1	0	1	0	0	0	0	0	0	0	0	591566_163953746
	593797	un	164555570	3	F	T	-	6	1	0	1	0	1	0	0	0	0	0	0	0	0	593797_164555570
	597816	un	165628972	275	F	G	-	7	1	0	1	0	1	0	0	0	0	0	0	0	0	597816_165628972
	600010	un	166225903	190	F	T	-	7	1	0	1	0	1	0	0	0	0	0	0	0	0	600010_166225903
	603951	un	167287682	130	F	C	-	5	1	0	1	0	1	0	0	0	0	0	0	0	0	603951_167287682
	607735	un	168305721	246	F	A	-	5	1	0	1	0	1	0	0	0	0	0	0	0	0	607735_168305721
	607735	un	168305751	276	F	G	-	5	1	0	1	0	1	0	0	0	0	0	0	0	0	607735_168305751
	609925	un	168892187	268	F	G	-	7	1	0	1	0	1	0	0	0	0	0	0	0	0	609925_168892187
	612719	un	169650078	205	F	G	-	7	1	0	1	0	1	0	0	0	0	0	0	0	0	612719_169650078
	612719	un	169650142	269	F	C	-	7	1	0	1	0	1	0	0	0	0	0	0	0	0	612719_169650142
	612897	un	169698744	186	F	C	-	8	1	0	1	0	1	0	0	0	0	0	0	0	0	612897_169698744
	612927	un	169706969	110	F	C	-	7	1	0	1	0	1	0	0	0	0	0	0	0	0	612927_169706969
	614322	un	170082329	119	F	C	-	7	1	0	1	0	1	0	0	0	0	0	0	0	0	614322_170082329
	614387	un	170099868	122	F	G	-	6	1	0	1	0	1	0	0	0	0	0	0	0	0	614387_170099868
	615353	un	170362014	196	F	C	-	7	1	0	1	0	1	0	0	0	0	0	0	0	0	615353_170362014
	618660	un	171257716	178	F	G	-	6	1	0	1	0	1	0	0	0	0	0	0	0	0	618660_171257716
	624070	un	172720190	166	F	C	-	6	1	0	1	0	1	0	0	0	0	0	0	0	0	624070_172720190
	626079	un	173259562	97	F	A	-	5	1	0	1	0	1	0	0	0	0	0	0	0	0	626079_173259562
	629956	un	174302998	250	F	C	-	8	1	0	1	0	1	0	0	0	0	0	0	0	0	629956_174302998
	635957	un	175912918	135	F	G	-	7	1	0	1	0	1	0	0	0	0	0	0	0	0	635957_175912918
	638881	un	176701575	140	F	G	-	7	1	0	1	0	1	0	0	0	0	0	0	0	0	638881_176701575
	641412	un	177386332	166	F	A	-	7	1	0	1	0	1	0	0	0	0	0	0	0	0	641412_177386332
	641412	un	177386355	189	F	C	-	8	1	0	1	0	1	0	0	0	0	0	0	0	0	641412_177386355
	641412	un	177386395	229	F	C	-	8	1	0	1	0	1	0	0	0	0	0	0	0	0	641412_177386395
	641412	un	177386447	281	F	G	-	8	1	0	1	0	1	0	0	0	0	0	0	0	0	641412_177386447
	643827	un	178028759	220	F	G	-	8	1	0	1	0	1	0	0	0	0	0	0	0	0	643827_178028759
	651032	un	179973928	53	F	G	-	6	1	0	1	0	1	0	0	0	0	0	0	0	0	651032_179973928
	652099	un	180263405	228	F	A	-	7	1	0	1	0	1	0	0	0	0	0	0	0	0	652099_180263405
	652099	un	180263450	273	F	G	-	7	1	0	1	0	1	0	0	0	0	0	0	0	0	652099_180263450
	652324	un	180323930	87	F	G	-	5	1	0	1	0	1	0	0	0	0	0	0	0	0	652324_180323930
	652324	un	180324132	289	F	C	-	5	1	0	1	0	1	0	0	0	0	0	0	0	0	652324_180324132
	653990	un	180770448	62	F	C	-	9	1	0	1	0	1	0	0	0	0	0	0	0	0	653990_180770448
	653990	un	180770599	213	F	G	-	9	1	0	1	0	1	0	0	0	0	0	0	0	0	653990_180770599
	653990	un	180770638	252	F	G	-	9	1	0	1	0	1	0	0	0	0	0	0	0	0	653990_180770638
	654441	un	180891817	134	F	A	-	9	1	0	1	0	1	0	0	0	0	0	0	0	0	654441_180891817
	654983	un	181037224	103	F	C	-	7	1	0	1	0	1	0	0	0	0	0	0	0	0	654983_181037224
	654983	un	181037225	104	F	T	-	7	1	0	1	0	1	0	0	0	0	0	0	0	0	654983_181037225
	656087	un	181333982	183	F	T	-	8	1	0	1	0	1	0	0	0	0	0	0	0	0	656087_181333982
	658377	un	181943805	55	F	C	-	9	1	0	1	0	1	0	0	0	0	0	0	0	0	658377_181943805
	659921	un	182360122	134	F	G	-	8	1	0	1	0	1	0	0	0	0	0	0	0	0	659921_182360122
	663521	un	183327937	193	F	C	-	7	1	0	1	0	1	0	0	0	0	0	0	0	0	663521_183327937
	670715	un	185261744	114	F	G	-	8	1	0	1	0	1	0	0	0	0	0	0	0	0	670715_185261744
	674242	un	186216569	230	F	A	-	6	1	0	1	0	1	0	0	0	0	0	0	0	0	674242_186216569
	675451	un	186541853	193	F	G	-	7	1	0	1	0	1	0	0	0	0	0	0	0	0	675451_186541853
	676685	un	186874383	295	F	A	-	5	1	0	1	0	1	0	0	0	0	0	0	0	0	676685_186874383
	678072	un	187245236	119	F	C	-	6	1	0	1	0	1	0	0	0	0	0	0	0	0	678072_187245236
	689457	un	190305545	96	F	C	-	5	1	0	1	0	1	0	0	0	0	0	0	0	0	689457_190305545
	690515	un	190585800	292	F	C	-	9	1	0	1	0	1	0	0	0	0	0	0	0	0	690515_190585800
	695319	un	191879481	149	F	G	-	6	1	0	1	0	1	0	0	0	0	0	0	0	0	695319_191879481
	695319	un	191879485	153	F	C	-	6	1	0	1	0	1	0	0	0	0	0	0	0	0	695319_191879485
	695319	un	191879551	219	F	G	-	6	1	0	1	0	1	0	0	0	0	0	0	0	0	695319_191879551
	696744	un	192267785	95	F	T	-	6	1	0	1	0	1	0	0	0	0	0	0	0	0	696744_192267785
	696744	un	192267845	155	F	C	-	6	1	0	1	0	1	0	0	0	0	0	0	0	0	696744_192267845
	704120	un	194249288	182	F	C	-	8	1	0	1	0	1	0	0	0	0	0	0	0	0	704120_194249288
	704831	un	194441956	59	F	G	-	8	1	0	1	0	1	0	0	0	0	0	0	0	0	704831_194441956
	704831	un	194442015	118	F	G	-	8	1	0	1	0	1	0	0	0	0	0	0	0	0	704831_194442015
	705786	un	194695151	103	F	G	-	7	1	0	1	0	1	0	0	0	0	0	0	0	0	705786_194695151
	706493	un	194883939	42	F	G	-	5	1	0	1	0	1	0	0	0	0	0	0	0	0	706493_194883939
	706493	un	194884017	120	F	A	-	5	1	0	1	0	1	0	0	0	0	0	0	0	0	706493_194884017
	708064	un	195301221	22	F	A	-	6	1	0	1	0	1	0	0	0	0	0	0	0	0	708064_195301221
	708064	un	195301359	160	F	G	-	6	1	0	1	0	1	0	0	0	0	0	0	0	0	708064_195301359
	709515	un	195687726	199	F	C	-	9	1	0	1	0	1	0	0	0	0	0	0	0	0	709515_195687726
	716662	un	197605653	275	F	C	-	8	1	0	1	0	1	0	0	0	0	0	0	0	0	716662_197605653
	726442	un	200225957	231	F	G	-	7	1	0	1	0	1	0	0	0	0	0	0	0	0	726442_200225957
	727643	un	200547836	227	F	G	-	5	1	0	1	0	1	0	0	0	0	0	0	0	0	727643_200547836
	730048	un	201189249	181	F	G	-	9	1	0	1	0	1	0	0	0	0	0	0	0	0	730048_201189249
	739368	un	203695903	240	F	C	-	7	1	0	1	0	1	0	0	0	0	0	0	0	0	739368_203695903
	741617	un	204308546	81	F	G	-	8	1	0	1	0	1	0	0	0	0	0	0	0	0	741617_204308546
	741771	un	204350669	159	F	C	-	7	1	0	1	0	1	0	0	0	0	0	0	0	0	741771_204350669
	746467	un	205618574	278	F	G	-	6	1	0	1	0	1	0	0	0	0	0	0	0	0	746467_205618574
	747348	un	205867016	67	F	C	-	7	1	0	1	0	1	0	0	0	0	0	0	0	0	747348_205867016
	747348	un	205867217	268	F	G	-	7	1	0	1	0	1	0	0	0	0	0	0	0	0	747348_205867217
	757289	un	208673038	169	F	T	-	8	1	0	1	0	1	0	0	0	0	0	0	0	0	757289_208673038
	759512	un	209299551	76	F	A	-	8	1	0	1	0	1	0	0	0	0	0	0	0	0	759512_209299551
	759512	un	209299656	181	F	G	-	6	1	0	1	0	1	0	0	0	0	0	0	0	0	759512_209299656
	761135	un	209755190	72	F	C	-	7	1	0	1	0	1	0	0	0	0	0	0	0	0	761135_209755190
	761135	un	209755210	92	F	C	-	7	1	0	1	0	1	0	0	0	0	0	0	0	0	761135_209755210
	764062	un	210585011	323	F	T	-	5	1	0	1	0	1	0	0	0	0	0	0	0	0	764062_210585011
	780111	un	214980929	191	F	A	-	6	1	0	1	0	1	0	0	0	0	0	0	0	0	780111_214980929
	801028	un	220684462	75	F	G	-	7	1	0	1	0	1	0	0	0	0	0	0	0	0	801028_220684462
	801028	un	220684599	212	F	G	-	7	1	0	1	0	1	0	0	0	0	0	0	0	0	801028_220684599
	801028	un	220684619	232	F	T	-	7	1	0	1	0	1	0	0	0	0	0	0	0	0	801028_220684619
	803931	un	221477902	264	F	A	-	8	1	0	1	0	1	0	0	0	0	0	0	0	0	803931_221477902
	805573	un	221930584	173	F	G	-	8	1	0	1	0	1	0	0	0	0	0	0	0	0	805573_221930584
	805754	un	221980392	35	F	T	-	8	1	0	1	0	1	0	0	0	0	0	0	0	0	805754_221980392
	805754	un	221980558	201	F	A	-	8	1	0	1	0	1	0	0	0	0	0	0	0	0	805754_221980558
	807556	un	222470145	279	F	A	-	7	1	0	1	0	1	0	0	0	0	0	0	0	0	807556_222470145
	812547	un	223832414	149	F	C	-	5	1	0	1	0	1	0	0	0	0	0	0	0	0	812547_223832414
	862681	un	237500022	96	F	C	-	7	1	0	1	0	1	0	0	0	0	0	0	0	0	862681_237500022
	862681	un	237500157	231	F	T	-	7	1	0	1	0	1	0	0	0	0	0	0	0	0	862681_237500157
	865526	un	238275161	7	F	T	-	6	1	0	1	0	1	0	0	0	0	0	0	0	0	865526_238275161
	865526	un	238275170	16	F	T	-	6	1	0	1	0	1	0	0	0	0	0	0	0	0	865526_238275170
	865526	un	238275349	195	F	T	-	6	1	0	1	0	1	0	0	0	0	0	0	0	0	865526_238275349
	873306	un	240404202	97	F	G	-	8	1	0	1	0	1	0	0	0	0	0	0	0	0	873306_240404202
	884664	un	243509228	119	F	G	-	8	1	0	1	0	1	0	0	0	0	0	0	0	0	884664_243509228
	891083	un	245270145	196	F	C	-	7	1	0	1	0	1	0	0	0	0	0	0	0	0	891083_245270145
	895545	un	246491324	84	F	C	-	5	1	0	1	0	1	0	0	0	0	0	0	0	0	895545_246491324
	923672	un	254156077	36	F	T	-	5	1	0	1	0	1	0	0	0	0	0	0	0	0	923672_254156077
	940706	un	258793504	222	F	T	-	6	1	0	1	0	1	0	0	0	0	0	0	0	0	940706_258793504
	941503	un	259007945	228	F	C	-	7	1	0	1	0	1	0	0	0	0	0	0	0	0	941503_259007945
	943398	un	259525616	101	F	A	-	6	1	0	1	0	1	0	0	0	0	0	0	0	0	943398_259525616
	957996	un	263520579	249	F	C	-	6	1	0	1	0	1	0	0	0	0	0	0	0	0	957996_263520579
	967043	un	265987580	31	F	G	-	5	1	0	1	0	1	0	0	0	0	0	0	0	0	967043_265987580
	970713	un	266990119	11	F	G	-	7	1	0	1	0	1	0	0	0	0	0	0	0	0	970713_266990119
	973681	un	267800977	235	F	A	-	8	1	0	1	0	1	0	0	0	0	0	0	0	0	973681_267800977
	977874	un	268928251	285	F	G	-	6	1	0	1	0	1	0	0	0	0	0	0	0	0	977874_268928251
	1002901	un	275646419	102	F	A	-	5	1	0	1	0	1	0	0	0	0	0	0	0	0	1002901_275646419
	1005861	un	276464081	292	F	G	-	8	1	0	1	0	1	0	0	0	0	0	0	0	0	1005861_276464081
	1006739	un	276704426	23	F	C	-	5	1	0	1	0	1	0	0	0	0	0	0	0	0	1006739_276704426
	1006739	un	276704540	137	F	T	-	5	1	0	1	0	1	0	0	0	0	0	0	0	0	1006739_276704540
	1006739	un	276704621	218	F	A	-	5	1	0	1	0	1	0	0	0	0	0	0	0	0	1006739_276704621
	1007090	un	276800169	11	F	C	-	8	1	0	1	0	1	0	0	0	0	0	0	0	0	1007090_276800169
	1012870	un	278385936	161	F	G	-	5	1	0	1	0	1	0	0	0	0	0	0	0	0	1012870_278385936
	1018925	un	280044265	138	F	C	-	8	1	0	1	0	1	0	0	0	0	0	0	0	0	1018925_280044265
	1022328	un	280975895	238	F	C	-	5	1	0	1	0	1	0	0	0	0	0	0	0	0	1022328_280975895
	1023003	un	281160655	62	F	A	-	7	1	0	1	0	1	0	0	0	0	0	0	0	0	1023003_281160655
	1024417	un	281547922	196	F	T	-	7	1	0	1	0	1	0	0	0	0	0	0	0	0	1024417_281547922
	1040976	un	286027099	243	F	C	-	7	1	0	1	0	1	0	0	0	0	0	0	0	0	1040976_286027099
	1043176	un	286619933	217	F	G	-	7	1	0	1	0	1	0	0	0	0	0	0	0	0	1043176_286619933
	1043176	un	286619981	265	F	G	-	7	1	0	1	0	1	0	0	0	0	0	0	0	0	1043176_286619981
	1057355	un	290462404	194	F	C	-	7	1	0	1	0	1	0	0	0	0	0	0	0	0	1057355_290462404
	1057359	un	290463525	218	F	T	-	8	1	0	1	0	1	0	0	0	0	0	0	0	0	1057359_290463525
	1059544	un	291062270	249	F	C	-	6	1	0	1	0	1	0	0	0	0	0	0	0	0	1059544_291062270
	1068245	un	293435067	20	F	G	-	8	1	0	1	0	1	0	0	0	0	0	0	0	0	1068245_293435067
	1068245	un	293435123	76	F	T	-	8	1	0	1	0	1	0	0	0	0	0	0	0	0	1068245_293435123
	1068924	un	293619180	175	F	A	-	5	1	0	1	0	1	0	0	0	0	0	0	0	0	1068924_293619180
	1070078	un	293933333	77	F	A	-	6	1	0	1	0	1	0	0	0	0	0	0	0	0	1070078_293933333
	1070078	un	293933552	296	F	T	-	6	1	0	1	0	1	0	0	0	0	0	0	0	0	1070078_293933552
	1083202	un	297517116	192	F	C	-	8	1	0	1	0	1	0	0	0	0	0	0	0	0	1083202_297517116
	1085372	un	298107622	272	F	C	-	6	1	0	1	0	1	0	0	0	0	0	0	0	0	1085372_298107622
	1089574	un	299254082	239	F	C	-	6	1	0	1	0	1	0	0	0	0	0	0	0	0	1089574_299254082
	1095353	un	300825878	267	F	C	-	5	1	0	1	0	1	0	0	0	0	0	0	0	0	1095353_300825878
	1099383	un	301927228	230	F	A	-	7	1	0	1	0	1	0	0	0	0	0	0	0	0	1099383_301927228
	1112213	un	305433620	96	F	T	-	6	1	0	1	0	1	0	0	0	0	0	0	0	0	1112213_305433620
	1112213	un	305433786	262	F	A	-	6	1	0	1	0	1	0	0	0	0	0	0	0	0	1112213_305433786
	1124118	un	308681207	46	F	G	-	6	1	0	1	0	1	0	0	0	0	0	0	0	0	1124118_308681207
	1135067	un	311673019	214	F	C	-	7	1	0	1	0	1	0	0	0	0	0	0	0	0	1135067_311673019
	1138229	un	312530152	111	F	C	-	8	1	0	1	0	1	0	0	0	0	0	0	0	0	1138229_312530152
	1138229	un	312530249	208	F	G	-	8	1	0	1	0	1	0	0	0	0	0	0	0	0	1138229_312530249
	1139149	un	312783660	76	F	A	-	5	1	0	1	0	1	0	0	0	0	0	0	0	0	1139149_312783660
	1139149	un	312783700	116	F	C	-	5	1	0	1	0	1	0	0	0	0	0	0	0	0	1139149_312783700
	1149804	un	315697278	165	F	T	-	6	1	0	1	0	1	0	0	0	0	0	0	0	0	1149804_315697278
	1152925	un	316547418	189	F	C	-	6	1	0	1	0	1	0	0	0	0	0	0	0	0	1152925_316547418
	1158841	un	318166026	120	F	C	-	6	1	0	1	0	1	0	0	0	0	0	0	0	0	1158841_318166026
	1160523	un	318624724	206	F	T	-	5	1	0	1	0	1	0	0	0	0	0	0	0	0	1160523_318624724
	1160927	un	318735727	136	F	G	-	5	1	0	1	0	1	0	0	0	0	0	0	0	0	1160927_318735727
	1163986	un	319569864	158	F	C	-	5	1	0	1	0	1	0	0	0	0	0	0	0	0	1163986_319569864
	1163986	un	319569926	220	F	C	-	5	1	0	1	0	1	0	0	0	0	0	0	0	0	1163986_319569926
	1165190	un	319899275	30	F	A	-	6	1	0	1	0	1	0	0	0	0	0	0	0	0	1165190_319899275
	1170998	un	321481986	286	F	T	-	7	1	0	1	0	1	0	0	0	0	0	0	0	0	1170998_321481986
	1174536	un	322447940	238	F	A	-	8	1	0	1	0	1	0	0	0	0	0	0	0	0	1174536_322447940
	1179134	un	323702816	88	F	G	-	6	1	0	1	0	1	0	0	0	0	0	0	0	0	1179134_323702816
	1180369	un	324041281	228	F	G	-	6	1	0	1	0	1	0	0	0	0	0	0	0	0	1180369_324041281
	1181719	un	324412915	179	F	A	-	5	1	0	1	0	1	0	0	0	0	0	0	0	0	1181719_324412915
	1183301	un	324843133	155	F	A	-	5	1	0	1	0	1	0	0	0	0	0	0	0	0	1183301_324843133
	1189687	un	326593248	260	F	A	-	8	1	0	1	0	1	0	0	0	0	0	0	0	0	1189687_326593248
	1190276	un	326754752	187	F	G	-	8	1	0	1	0	1	0	0	0	0	0	0	0	0	1190276_326754752
	1194364	un	327871845	131	F	A	-	8	1	0	1	0	1	0	0	0	0	0	0	0	0	1194364_327871845
	1195181	un	328098634	121	F	T	-	6	1	0	1	0	1	0	0	0	0	0	0	0	0	1195181_328098634
	1199892	un	329387662	16	F	C	-	8	1	0	1	0	1	0	0	0	0	0	0	0	0	1199892_329387662
	1199892	un	329387930	284	F	G	-	8	1	0	1	0	1	0	0	0	0	0	0	0	0	1199892_329387930
	1212228	un	332759779	22	F	C	-	6	1	0	1	0	1	0	0	0	0	0	0	0	0	1212228_332759779
	1216260	un	333854649	52	F	C	-	7	1	0	1	0	1	0	0	0	0	0	0	0	0	1216260_333854649
	1216260	un	333854666	69	F	A	-	7	1	0	1	0	1	0	0	0	0	0	0	0	0	1216260_333854666
	1216260	un	333854888	291	F	C	-	7	1	0	1	0	1	0	0	0	0	0	0	0	0	1216260_333854888
	1233325	un	338492455	24	F	T	-	6	1	0	1	0	1	0	0	0	0	0	0	0	0	1233325_338492455
	1236893	un	339460231	263	F	C	-	6	1	0	1	0	1	0	0	0	0	0	0	0	0	1236893_339460231
	1244016	un	341399814	201	F	A	-	5	1	0	1	0	1	0	0	0	0	0	0	0	0	1244016_341399814
	1246609	un	342109100	207	F	G	-	8	1	0	1	0	1	0	0	0	0	0	0	0	0	1246609_342109100
	1262829	un	346538429	233	F	C	-	8	1	0	1	0	1	0	0	0	0	0	0	0	0	1262829_346538429
	1271618	un	348924489	237	F	C	-	7	1	0	1	0	1	0	0	0	0	0	0	0	0	1271618_348924489
	1277022	un	350396661	22	F	G	-	7	1	0	1	0	1	0	0	0	0	0	0	0	0	1277022_350396661
	1305281	un	358012083	88	F	G	-	6	1	0	1	0	1	0	0	0	0	0	0	0	0	1305281_358012083
	1308533	un	358896979	92	F	C	-	7	1	0	1	0	1	0	0	0	0	0	0	0	0	1308533_358896979
	1312833	un	360070423	26	F	A	-	5	1	0	1	0	1	0	0	0	0	0	0	0	0	1312833_360070423
	1313145	un	360156033	250	F	T	-	6	1	0	1	0	1	0	0	0	0	0	0	0	0	1313145_360156033
	1314361	un	360486154	277	F	G	-	8	1	0	1	0	1	0	0	0	0	0	0	0	0	1314361_360486154
	1316559	un	361084952	285	F	C	-	5	1	0	1	0	1	0	0	0	0	0	0	0	0	1316559_361084952
	1318437	un	361594534	273	F	G	-	5	1	0	1	0	1	0	0	0	0	0	0	0	0	1318437_361594534
	1321374	un	362390769	38	F	C	-	8	1	0	1	0	1	0	0	0	0	0	0	0	0	1321374_362390769
	1322520	un	362703959	28	F	T	-	6	1	0	1	0	1	0	0	0	0	0	0	0	0	1322520_362703959
	1322520	un	362704001	70	F	G	-	6	1	0	1	0	1	0	0	0	0	0	0	0	0	1322520_362704001
	1323679	un	363021579	166	F	G	-	5	1	0	1	0	1	0	0	0	0	0	0	0	0	1323679_363021579
	1323679	un	363021604	191	F	T	-	5	1	0	1	0	1	0	0	0	0	0	0	0	0	1323679_363021604
	1333443	un	365683781	179	F	G	-	5	1	0	1	0	1	0	0	0	0	0	0	0	0	1333443_365683781
	1333443	un	365683853	251	F	C	-	5	1	0	1	0	1	0	0	0	0	0	0	0	0	1333443_365683853
	1333443	un	365683854	252	F	T	-	5	1	0	1	0	1	0	0	0	0	0	0	0	0	1333443_365683854
	1333443	un	365683884	282	F	C	-	5	1	0	1	0	1	0	0	0	0	0	0	0	0	1333443_365683884
	1350478	un	370336140	149	F	C	-	5	1	0	1	0	1	0	0	0	0	0	0	0	0	1350478_370336140
	1357697	un	372312563	172	F	G	-	8	1	0	1	0	1	0	0	0	0	0	0	0	0	1357697_372312563
	1370756	un	375864033	285	F	C	-	7	1	0	1	0	1	0	0	0	0	0	0	0	0	1370756_375864033
	1370774	un	375868924	167	F	C	-	7	1	0	1	0	1	0	0	0	0	0	0	0	0	1370774_375868924
	1374302	un	376831222	215	F	T	-	7	1	0	1	0	1	0	0	0	0	0	0	0	0	1374302_376831222
	1387002	un	380308414	62	F	T	-	6	1	0	1	0	1	0	0	0	0	0	0	0	0	1387002_380308414
	1397707	un	383229254	262	F	C	-	7	1	0	1	0	1	0	0	0	0	0	0	0	0	1397707_383229254
	1405513	un	385348595	79	F	G	-	6	1	0	1	0	1	0	0	0	0	0	0	0	0	1405513_385348595
	1414407	un	387754251	263	F	C	-	5	1	0	1	0	1	0	0	0	0	0	0	0	0	1414407_387754251
	1417706	un	388643696	113	F	A	-	6	1	0	1	0	1	0	0	0	0	0	0	0	0	1417706_388643696
	1431374	un	392353253	294	F	T	-	7	1	0	1	0	1	0	0	0	0	0	0	0	0	1431374_392353253
	1433001	un	392797239	154	F	A	-	6	1	0	1	0	1	0	0	0	0	0	0	0	0	1433001_392797239
	1436355	un	393706931	178	F	C	-	5	1	0	1	0	1	0	0	0	0	0	0	0	0	1436355_393706931
	1443005	un	395519711	231	F	A	-	5	1	0	1	0	1	0	0	0	0	0	0	0	0	1443005_395519711
	1445204	un	396117114	293	F	T	-	6	1	0	1	0	1	0	0	0	0	0	0	0	0	1445204_396117114
	1454529	un	398655900	216	F	G	-	7	1	0	1	0	1	0	0	0	0	0	0	0	0	1454529_398655900
	1454664	un	398692012	34	F	A	-	6	1	0	1	0	1	0	0	0	0	0	0	0	0	1454664_398692012
	1457989	un	399596530	205	F	A	-	7	1	0	1	0	1	0	0	0	0	0	0	0	0	1457989_399596530
	1460566	un	400298077	166	F	C	-	5	1	0	1	0	1	0	0	0	0	0	0	0	0	1460566_400298077
	1461224	un	400479658	177	F	A	-	8	1	0	1	0	1	0	0	0	0	0	0	0	0	1461224_400479658
	1465506	un	401643228	254	F	T	-	7	1	0	1	0	1	0	0	0	0	0	0	0	0	1465506_401643228
	1471120	un	403173987	222	F	A	-	8	1	0	1	0	1	0	0	0	0	0	0	0	0	1471120_403173987
	1477306	un	404843113	79	F	C	-	6	1	0	1	0	1	0	0	0	0	0	0	0	0	1477306_404843113
	1479461	un	405430085	218	F	C	-	5	1	0	1	0	1	0	0	0	0	0	0	0	0	1479461_405430085
	1484565	un	406817793	98	F	C	-	7	1	0	1	0	1	0	0	0	0	0	0	0	0	1484565_406817793
	1490912	un	408549444	208	F	T	-	6	1	0	1	0	1	0	0	0	0	0	0	0	0	1490912_408549444
	1490912	un	408549481	245	F	T	-	6	1	0	1	0	1	0	0	0	0	0	0	0	0	1490912_408549481
	1491744	un	408778844	33	F	T	-	7	1	0	1	0	1	0	0	0	0	0	0	0	0	1491744_408778844
	1493120	un	409156621	210	F	G	-	6	1	0	1	0	1	0	0	0	0	0	0	0	0	1493120_409156621
	1495530	un	409810789	46	F	C	-	6	1	0	1	0	1	0	0	0	0	0	0	0	0	1495530_409810789
	1496714	un	410133312	242	F	A	-	6	1	0	1	0	1	0	0	0	0	0	0	0	0	1496714_410133312
	1496714	un	410133341	271	F	A	-	6	1	0	1	0	1	0	0	0	0	0	0	0	0	1496714_410133341
	1500267	un	411107963	173	F	A	-	5	1	0	1	0	1	0	0	0	0	0	0	0	0	1500267_411107963
	1500267	un	411108041	251	F	A	-	5	1	0	1	0	1	0	0	0	0	0	0	0	0	1500267_411108041
	1500267	un	411108042	252	F	C	-	5	1	0	1	0	1	0	0	0	0	0	0	0	0	1500267_411108042
	1502162	un	411626724	250	F	C	-	8	1	0	1	0	1	0	0	0	0	0	0	0	0	1502162_411626724
	1508254	un	413282061	92	F	A	-	7	1	0	1	0	1	0	0	0	0	0	0	0	0	1508254_413282061
	1508254	un	413282229	260	F	A	-	7	1	0	1	0	1	0	0	0	0	0	0	0	0	1508254_413282229
	1508254	un	413282254	285	F	G	-	7	1	0	1	0	1	0	0	0	0	0	0	0	0	1508254_413282254
	1509906	un	413726900	37	F	G	-	5	1	0	1	0	1	0	0	0	0	0	0	0	0	1509906_413726900
	1513514	un	414708892	165	F	G	-	7	1	0	1	0	1	0	0	0	0	0	0	0	0	1513514_414708892
	1513514	un	414708942	215	F	C	-	6	1	0	1	0	1	0	0	0	0	0	0	0	0	1513514_414708942
	1513514	un	414708990	263	F	C	-	7	1	0	1	0	1	0	0	0	0	0	0	0	0	1513514_414708990
	1517277	un	415734251	80	F	C	-	7	1	0	1	0	1	0	0	0	0	0	0	0	0	1517277_415734251
	1517277	un	415734329	158	F	A	-	7	1	0	1	0	1	0	0	0	0	0	0	0	0	1517277_415734329
	1520003	un	416474554	206	F	G	-	6	1	0	1	0	1	0	0	0	0	0	0	0	0	1520003_416474554
	1521191	un	416798222	168	F	G	-	7	1	0	1	0	1	0	0	0	0	0	0	0	0	1521191_416798222
	1526513	un	418252065	200	F	C	-	5	1	0	1	0	1	0	0	0	0	0	0	0	0	1526513_418252065
	1534093	un	420279876	266	F	C	-	7	1	0	1	0	1	0	0	0	0	0	0	0	0	1534093_420279876
	1545781	un	423293964	122	F	G	-	5	1	0	1	0	1	0	0	0	0	0	0	0	0	1545781_423293964
	1551890	un	424861355	263	F	C	-	5	1	0	1	0	1	0	0	0	0	0	0	0	0	1551890_424861355
	1630386	un	444821782	151	F	C	-	5	1	0	1	0	1	0	0	0	0	0	0	0	0	1630386_444821782
	1633726	un	445673711	68	F	C	-	6	1	0	1	0	1	0	0	0	0	0	0	0	0	1633726_445673711
	1652248	un	450431111	20	F	G	-	5	1	0	1	0	1	0	0	0	0	0	0	0	0	1652248_450431111
	1652669	un	450539250	185	F	G	-	6	1	0	1	0	1	0	0	0	0	0	0	0	0	1652669_450539250
	1708082	un	464805458	63	F	C	-	5	1	0	1	0	1	0	0	0	0	0	0	0	0	1708082_464805458
	1711983	un	465811558	216	F	T	-	5	1	0	1	0	1	0	0	0	0	0	0	0	0	1711983_465811558
	1827764	un	495676816	165	F	T	-	5	1	0	1	0	1	0	0	0	0	0	0	0	0	1827764_495676816
	1827764	un	495676896	245	F	C	-	5	1	0	1	0	1	0	0	0	0	0	0	0	0	1827764_495676896
	1827764	un	495676904	253	F	C	-	5	1	0	1	0	1	0	0	0	0	0	0	0	0	1827764_495676904
	1831649	un	496680500	207	F	C	-	5	1	0	1	0	1	0	0	0	0	0	0	0	0	1831649_496680500
	1844677	un	500040668	212	F	G	-	6	1	0	1	0	1	0	0	0	0	0	0	0	0	1844677_500040668
	1855575	un	502823292	191	F	G	-	7	1	0	1	0	1	0	0	0	0	0	0	0	0	1855575_502823292
	1862610	un	504627279	29	F	G	-	5	1	0	1	0	1	0	0	0	0	0	0	0	0	1862610_504627279
	1930428	un	522098390	121	F	T	-	7	1	0	1	0	1	0	0	0	0	0	0	0	0	1930428_522098390
	1931301	un	522323282	220	F	T	-	7	1	0	1	0	1	0	0	0	0	0	0	0	0	1931301_522323282
	1939888	un	524544790	165	F	G	-	6	1	0	1	0	1	0	0	0	0	0	0	0	0	1939888_524544790
	1943129	un	525381863	95	F	C	-	7	1	0	1	0	1	0	0	0	0	0	0	0	0	1943129_525381863
	1971788	un	532772519	87	F	G	-	5	1	0	1	0	1	0	0	0	0	0	0	0	0	1971788_532772519
	1987497	un	536821967	110	F	A	-	5	1	0	1	0	1	0	0	0	0	0	0	0	0	1987497_536821967
	2005856	un	541538226	30	F	G	-	5	1	0	1	0	1	0	0	0	0	0	0	0	0	2005856_541538226
	2028510	un	547332373	254	F	A	-	7	1	0	1	0	1	0	0	0	0	0	0	0	0	2028510_547332373
	2083191	un	561570354	145	F	G	-	5	1	0	1	0	1	0	0	0	0	0	0	0	0	2083191_561570354
	2117304	un	570483563	94	F	C	-	5	1	0	1	0	1	0	0	0	0	0	0	0	0	2117304_570483563
	2117304	un	570483584	115	F	C	-	5	1	0	1	0	1	0	0	0	0	0	0	0	0	2117304_570483584
	2143209	un	577287221	86	F	G	-	6	1	0	1	0	1	0	0	0	0	0	0	0	0	2143209_577287221
	2315086	un	622084161	1	F	A	-	5	1	0	1	0	1	0	0	0	0	0	0	0	0	2315086_622084161
	2315086	un	622084175	15	F	C	-	5	1	0	1	0	1	0	0	0	0	0	0	0	0	2315086_622084175
	3073658	un	818118464	274	F	T	-	5	1	0	1	0	1	0	0	0	0	0	0	0	0	3073658_818118464
	3845082	un	1015716136	90	F	G	-	5	1	0	1	0	1	0	0	0	0	0	0	0	0	3845082_1015716136
	3845082	un	1015716176	130	F	T	-	5	1	0	1	0	1	0	0	0	0	0	0	0	0	3845082_1015716176
	4199624	un	1104034023	43	F	A	-	7	1	0	1	0	1	0	0	0	0	0	0	0	0	4199624_1104034023
	4199624	un	1104034037	57	F	T	-	7	1	0	1	0	1	0	0	0	0	0	0	0	0	4199624_1104034037
	4199624	un	1104034111	131	F	G	-	7	1	0	1	0	1	0	0	0	0	0	0	0	0	4199624_1104034111
	4199624	un	1104034155	175	F	G	-	7	1	0	1	0	1	0	0	0	0	0	0	0	0	4199624_1104034155
	4199624	un	1104034198	218	F	C	-	7	1	0	1	0	1	0	0	0	0	0	0	0	0	4199624_1104034198
	4199624	un	1104034231	251	F	G	-	7	1	0	1	0	1	0	0	0	0	0	0	0	0	4199624_1104034231
	4199624	un	1104034255	275	F	C	-	7	1	0	1	0	1	0	0	0	0	0	0	0	0	4199624_1104034255
	4634683	un	1211988751	20	F	G	-	6	1	0	1	0	1	0	0	0	0	0	0	0	0	4634683_1211988751
	4634683	un	1211988951	220	F	A	-	6	1	0	1	0	1	0	0	0	0	0	0	0	0	4634683_1211988951

## Sheet: (ii)heterozygosity difference
	Locus.ID	Chr	BP	Col	Pop.ID	P.Nuc	Q.Nuc	N	P	Obs.Het	Obs.Hom	Exp.Het	Exp.Hom	Pi	Smoothed.Pi	Smoothed.Pi.P.value	Fis	Smoothed.Fis	Smoothed.Fis.P.value	HWE.P.value	Private	Position
	2278	un	652907	71	F	G	-	10	1	0	1	0	1	0	0	0	0	0	0	0	0	2278_652907
	2278	un	652907	71	M	G	C	9	0.5	1	0	0.5	0.5	0.52941	0	0	-0.88889	0	0	0	1	2278_652907
	2278	un	653075	239	F	A	-	10	1	0	1	0	1	0	0	0	0	0	0	0	0	2278_653075
	2278	un	653075	239	M	A	C	9	0.5	1	0	0.5	0.5	0.52941	0	0	-0.88889	0	0	0	1	2278_653075
	2278	un	653117	281	F	A	-	10	1	0	1	0	1	0	0	0	0	0	0	0	0	2278_653117
	2278	un	653117	281	M	A	G	9	0.5	1	0	0.5	0.5	0.52941	0	0	-0.88889	0	0	0	1	2278_653117
	2699	un	774876	102	F	C	-	7	1	0	1	0	1	0	0	0	0	0	0	0	0	2699_774876
	2699	un	774876	102	M	C	T	7	0.5	1	0	0.5	0.5	0.53846	0	0	-0.85714	0	0	0	1	2699_774876
	2728	un	783514	199	F	G	-	7	1	0	1	0	1	0	0	0	0	0	0	0	0	2728_783514
	2728	un	783514	199	M	G	T	5	0.5	1	0	0.5	0.5	0.55556	0	0	-0.8	0	0	0	1	2728_783514
	3346	un	958402	164	F	T	-	6	1	0	1	0	1	0	0	0	0	0	0	0	0	3346_958402
	3346	un	958402	164	M	T	C	5	0.5	1	0	0.5	0.5	0.55556	0	0	-0.8	0	0	0	1	3346_958402
	4322	un	1235691	121	F	G	-	6	1	0	1	0	1	0	0	0	0	0	0	0	0	4322_1235691
	4322	un	1235691	121	M	G	C	8	0.5	1	0	0.5	0.5	0.53333	0	0	-0.875	0	0	0	1	4322_1235691
	4592	un	1313145	260	F	C	-	9	1	0	1	0	1	0	0	0	0	0	0	0	0	4592_1313145
	4592	un	1313145	260	M	C	A	8	0.5	1	0	0.5	0.5	0.53333	0	0	-0.875	0	0	0	1	4592_1313145
	5563	un	1590338	247	F	G	-	5	1	0	1	0	1	0	0	0	0	0	0	0	0	5563_1590338
	5563	un	1590338	247	M	G	T	10	0.5	1	0	0.5	0.5	0.52632	0	0	-0.9	0	0	0	1	5563_1590338
	14024	un	3975400	258	F	G	-	7	1	0	1	0	1	0	0	0	0	0	0	0	0	14024_3975400
	14024	un	3975400	258	M	G	T	7	0.5	1	0	0.5	0.5	0.53846	0	0	-0.85714	0	0	0	1	14024_3975400
	14122	un	4003197	189	F	T	-	8	1	0	1	0	1	0	0	0	0	0	0	0	0	14122_4003197
	14122	un	4003197	189	M	T	G	8	0.5	1	0	0.5	0.5	0.53333	0	0	-0.875	0	0	0	1	14122_4003197
	14140	un	4008344	264	F	G	-	9	1	0	1	0	1	0	0	0	0	0	0	0	0	14140_4008344
	14140	un	4008344	264	M	G	A	8	0.5	1	0	0.5	0.5	0.53333	0	0	-0.875	0	0	0	1	14140_4008344
	14140	un	4008364	284	F	C	-	9	1	0	1	0	1	0	0	0	0	0	0	0	0	14140_4008364
	14140	un	4008364	284	M	C	T	8	0.5	1	0	0.5	0.5	0.53333	0	0	-0.875	0	0	0	1	14140_4008364
	15141	un	4288095	228	F	C	-	6	1	0	1	0	1	0	0	0	0	0	0	0	0	15141_4288095
	15141	un	4288095	228	M	C	T	5	0.5	1	0	0.5	0.5	0.55556	0	0	-0.8	0	0	0	1	15141_4288095
	18321	un	5177740	107	F	G	-	8	1	0	1	0	1	0	0	0	0	0	0	0	0	18321_5177740
	18321	un	5177740	107	M	G	A	7	0.5	1	0	0.5	0.5	0.53846	0	0	-0.85714	0	0	0	1	18321_5177740
	18738	un	5295147	245	F	C	-	7	1	0	1	0	1	0	0	0	0	0	0	0	0	18738_5295147
	18738	un	5295147	245	M	C	T	6	0.5	1	0	0.5	0.5	0.54545	0	0	-0.83333	0	0	0	1	18738_5295147
	18738	un	5295166	264	F	A	-	7	1	0	1	0	1	0	0	0	0	0	0	0	0	18738_5295166
	18738	un	5295166	264	M	A	T	6	0.5	1	0	0.5	0.5	0.54545	0	0	-0.83333	0	0	0	1	18738_5295166
	18820	un	5317885	91	F	A	-	8	1	0	1	0	1	0	0	0	0	0	0	0	0	18820_5317885
	18820	un	5317885	91	M	A	T	5	0.5	1	0	0.5	0.5	0.55556	0	0	-0.8	0	0	0	1	18820_5317885
	28210	un	7949693	160	F	C	-	5	1	0	1	0	1	0	0	0	0	0	0	0	0	28210_7949693
	28210	un	7949693	160	M	C	T	5	0.5	1	0	0.5	0.5	0.55556	0	0	-0.8	0	0	0	1	28210_7949693
	28210	un	7949695	162	F	A	-	5	1	0	1	0	1	0	0	0	0	0	0	0	0	28210_7949695
	28210	un	7949695	162	M	A	G	5	0.5	1	0	0.5	0.5	0.55556	0	0	-0.8	0	0	0	1	28210_7949695
	31412	un	8850986	202	F	C	-	8	1	0	1	0	1	0	0	0	0	0	0	0	0	31412_8850986
	31412	un	8850986	202	M	C	G	5	0.5	1	0	0.5	0.5	0.55556	0	0	-0.8	0	0	0	1	31412_8850986
	34132	un	9613071	268	F	C	-	5	1	0	1	0	1	0	0	0	0	0	0	0	0	34132_9613071
	34132	un	9613071	268	M	C	T	6	0.5	1	0	0.5	0.5	0.54545	0	0	-0.83333	0	0	0	1	34132_9613071
	34296	un	9659555	27	F	C	-	6	1	0	1	0	1	0	0	0	0	0	0	0	0	34296_9659555
	34296	un	9659555	27	M	C	G	7	0.5	1	0	0.5	0.5	0.53846	0	0	-0.85714	0	0	0	1	34296_9659555
	35430	un	9977803	68	F	C	-	6	1	0	1	0	1	0	0	0	0	0	0	0	0	35430_9977803
	35430	un	9977803	68	M	C	T	8	0.5	1	0	0.5	0.5	0.53333	0	0	-0.875	0	0	0	1	35430_9977803
	36426	un	10256579	4	F	A	-	6	1	0	1	0	1	0	0	0	0	0	0	0	0	36426_10256579
	36426	un	10256579	4	M	A	T	5	0.5	1	0	0.5	0.5	0.55556	0	0	-0.8	0	0	0	1	36426_10256579
	37352	un	10514837	88	F	C	-	8	1	0	1	0	1	0	0	0	0	0	0	0	0	37352_10514837
	37352	un	10514837	88	M	C	T	9	0.5	1	0	0.5	0.5	0.52941	0	0	-0.88889	0	0	0	1	37352_10514837
	38125	un	10732011	178	F	C	-	8	1	0	1	0	1	0	0	0	0	0	0	0	0	38125_10732011
	38125	un	10732011	178	M	C	T	9	0.5	1	0	0.5	0.5	0.52941	0	0	-0.88889	0	0	0	1	38125_10732011
	38457	un	10824588	242	F	G	-	5	1	0	1	0	1	0	0	0	0	0	0	0	0	38457_10824588
	38457	un	10824588	242	M	G	A	7	0.5	1	0	0.5	0.5	0.53846	0	0	-0.85714	0	0	0	1	38457_10824588
	41395	un	11646255	188	F	C	-	6	1	0	1	0	1	0	0	0	0	0	0	0	0	41395_11646255
	41395	un	11646255	188	M	C	T	5	0.5	1	0	0.5	0.5	0.55556	0	0	-0.8	0	0	0	1	41395_11646255
	44251	un	12445515	112	F	C	-	5	1	0	1	0	1	0	0	0	0	0	0	0	0	44251_12445515
	44251	un	12445515	112	M	C	T	5	0.5	1	0	0.5	0.5	0.55556	0	0	-0.8	0	0	0	1	44251_12445515
	48294	un	13573057	86	F	C	-	9	1	0	1	0	1	0	0	0	0	0	0	0	0	48294_13573057
	48294	un	13573057	86	M	C	T	8	0.5	1	0	0.5	0.5	0.53333	0	0	-0.875	0	0	0	1	48294_13573057
	50898	un	14299370	75	F	C	-	9	1	0	1	0	1	0	0	0	0	0	0	0	0	50898_14299370
	50898	un	14299370	75	M	C	G	8	0.5	1	0	0.5	0.5	0.53333	0	0	-0.875	0	0	0	1	50898_14299370
	54851	un	15400360	74	F	C	-	7	1	0	1	0	1	0	0	0	0	0	0	0	0	54851_15400360
	54851	un	15400360	74	M	C	T	6	0.5	1	0	0.5	0.5	0.54545	0	0	-0.83333	0	0	0	1	54851_15400360
	55193	un	15495272	260	F	G	-	9	1	0	1	0	1	0	0	0	0	0	0	0	0	55193_15495272
	55193	un	15495272	260	M	G	A	5	0.5	1	0	0.5	0.5	0.55556	0	0	-0.8	0	0	0	1	55193_15495272
	55524	un	15588196	162	F	T	-	8	1	0	1	0	1	0	0	0	0	0	0	0	0	55524_15588196
	55524	un	15588196	162	M	T	G	6	0.5	1	0	0.5	0.5	0.54545	0	0	-0.83333	0	0	0	1	55524_15588196
	55894	un	15691759	129	F	G	-	6	1	0	1	0	1	0	0	0	0	0	0	0	0	55894_15691759
	55894	un	15691759	129	M	G	A	6	0.5	1	0	0.5	0.5	0.54545	0	0	-0.83333	0	0	0	1	55894_15691759
	56579	un	15882559	37	F	A	-	6	1	0	1	0	1	0	0	0	0	0	0	0	0	56579_15882559
	56579	un	15882559	37	M	A	T	6	0.5	1	0	0.5	0.5	0.54545	0	0	-0.83333	0	0	0	1	56579_15882559
	57737	un	16207106	286	F	T	-	6	1	0	1	0	1	0	0	0	0	0	0	0	0	57737_16207106
	57737	un	16207106	286	M	T	A	7	0.5	1	0	0.5	0.5	0.53846	0	0	-0.85714	0	0	0	1	57737_16207106
	61046	un	17136764	200	F	C	-	9	1	0	1	0	1	0	0	0	0	0	0	0	0	61046_17136764
	61046	un	17136764	200	M	C	T	8	0.5	1	0	0.5	0.5	0.53333	0	0	-0.875	0	0	0	1	61046_17136764
	61434	un	17245891	280	F	C	-	8	1	0	1	0	1	0	0	0	0	0	0	0	0	61434_17245891
	61434	un	17245891	280	M	C	T	8	0.5	1	0	0.5	0.5	0.53333	0	0	-0.875	0	0	0	1	61434_17245891
	62916	un	17660394	178	F	A	-	6	1	0	1	0	1	0	0	0	0	0	0	0	0	62916_17660394
	62916	un	17660394	178	M	A	G	5	0.5	1	0	0.5	0.5	0.55556	0	0	-0.8	0	0	0	1	62916_17660394
	64466	un	18095568	16	F	G	-	8	1	0	1	0	1	0	0	0	0	0	0	0	0	64466_18095568
	64466	un	18095568	16	M	G	A	6	0.5	1	0	0.5	0.5	0.54545	0	0	-0.83333	0	0	0	1	64466_18095568
	65843	un	18482399	243	F	G	-	6	1	0	1	0	1	0	0	0	0	0	0	0	0	65843_18482399
	65843	un	18482399	243	M	G	A	6	0.5	1	0	0.5	0.5	0.54545	0	0	-0.83333	0	0	0	1	65843_18482399
	65843	un	18482430	274	F	G	-	6	1	0	1	0	1	0	0	0	0	0	0	0	0	65843_18482430
	65843	un	18482430	274	M	G	A	6	0.5	1	0	0.5	0.5	0.54545	0	0	-0.83333	0	0	0	1	65843_18482430
	69676	un	19559829	118	F	G	-	5	1	0	1	0	1	0	0	0	0	0	0	0	0	69676_19559829
	69676	un	19559829	118	M	G	A	6	0.5	1	0	0.5	0.5	0.54545	0	0	-0.83333	0	0	0	1	69676_19559829
	69733	un	19575818	94	F	A	-	6	1	0	1	0	1	0	0	0	0	0	0	0	0	69733_19575818
	69733	un	19575818	94	M	A	G	6	0.5	1	0	0.5	0.5	0.54545	0	0	-0.83333	0	0	0	1	69733_19575818
	76661	un	21518896	114	F	A	-	8	1	0	1	0	1	0	0	0	0	0	0	0	0	76661_21518896
	76661	un	21518896	114	M	A	G	6	0.5	1	0	0.5	0.5	0.54545	0	0	-0.83333	0	0	0	1	76661_21518896
	77988	un	21891196	241	F	C	-	6	1	0	1	0	1	0	0	0	0	0	0	0	0	77988_21891196
	77988	un	21891196	241	M	C	T	8	0.5	1	0	0.5	0.5	0.53333	0	0	-0.875	0	0	0	1	77988_21891196
	77988	un	21891242	287	F	G	-	6	1	0	1	0	1	0	0	0	0	0	0	0	0	77988_21891242
	77988	un	21891242	287	M	G	A	8	0.5	1	0	0.5	0.5	0.53333	0	0	-0.875	0	0	0	1	77988_21891242
	79781	un	22390051	101	F	G	-	10	1	0	1	0	1	0	0	0	0	0	0	0	0	79781_22390051
	79781	un	22390051	101	M	G	T	9	0.5	1	0	0.5	0.5	0.52941	0	0	-0.88889	0	0	0	1	79781_22390051
	81512	un	22873643	32	F	T	-	6	1	0	1	0	1	0	0	0	0	0	0	0	0	81512_22873643
	81512	un	22873643	32	M	T	C	7	0.5	1	0	0.5	0.5	0.53846	0	0	-0.85714	0	0	0	1	81512_22873643
	81839	un	22965737	126	F	A	-	6	1	0	1	0	1	0	0	0	0	0	0	0	0	81839_22965737
	81839	un	22965737	126	M	A	T	6	0.5	1	0	0.5	0.5	0.54545	0	0	-0.83333	0	0	0	1	81839_22965737
	84401	un	23679655	159	F	C	-	5	1	0	1	0	1	0	0	0	0	0	0	0	0	84401_23679655
	84401	un	23679655	159	M	C	T	5	0.5	1	0	0.5	0.5	0.55556	0	0	-0.8	0	0	0	1	84401_23679655
	88686	un	24865220	110	F	T	-	5	1	0	1	0	1	0	0	0	0	0	0	0	0	88686_24865220
	88686	un	24865220	110	M	T	C	5	0.5	1	0	0.5	0.5	0.55556	0	0	-0.8	0	0	0	1	88686_24865220
	88686	un	24865266	156	F	C	-	6	1	0	1	0	1	0	0	0	0	0	0	0	0	88686_24865266
	88686	un	24865266	156	M	C	T	7	0.5	1	0	0.5	0.5	0.53846	0	0	-0.85714	0	0	0	1	88686_24865266
	89986	un	25220424	207	F	G	-	6	1	0	1	0	1	0	0	0	0	0	0	0	0	89986_25220424
	89986	un	25220424	207	M	G	A	8	0.5	1	0	0.5	0.5	0.53333	0	0	-0.875	0	0	0	1	89986_25220424
	90490	un	25360568	225	F	G	-	6	1	0	1	0	1	0	0	0	0	0	0	0	0	90490_25360568
	90490	un	25360568	225	M	G	A	7	0.5	1	0	0.5	0.5	0.53846	0	0	-0.85714	0	0	0	1	90490_25360568
	90490	un	25360570	227	F	A	-	6	1	0	1	0	1	0	0	0	0	0	0	0	0	90490_25360570
	90490	un	25360570	227	M	A	C	7	0.5	1	0	0.5	0.5	0.53846	0	0	-0.85714	0	0	0	1	90490_25360570
	93134	un	26090657	75	F	A	-	8	1	0	1	0	1	0	0	0	0	0	0	0	0	93134_26090657
	93134	un	26090657	75	M	A	G	7	0.5	1	0	0.5	0.5	0.53846	0	0	-0.85714	0	0	0	1	93134_26090657
	93134	un	26090742	160	F	T	-	8	1	0	1	0	1	0	0	0	0	0	0	0	0	93134_26090742
	93134	un	26090742	160	M	T	G	7	0.5	1	0	0.5	0.5	0.53846	0	0	-0.85714	0	0	0	1	93134_26090742
	93134	un	26090789	207	F	T	-	8	1	0	1	0	1	0	0	0	0	0	0	0	0	93134_26090789
	93134	un	26090789	207	M	T	C	7	0.5	1	0	0.5	0.5	0.53846	0	0	-0.85714	0	0	0	1	93134_26090789
	93688	un	26245545	75	F	G	-	5	1	0	1	0	1	0	0	0	0	0	0	0	0	93688_26245545
	93688	un	26245545	75	M	G	C	5	0.5	1	0	0.5	0.5	0.55556	0	0	-0.8	0	0	0	1	93688_26245545
	93688	un	26245692	222	F	T	-	5	1	0	1	0	1	0	0	0	0	0	0	0	0	93688_26245692
	93688	un	26245692	222	M	T	C	5	0.5	1	0	0.5	0.5	0.55556	0	0	-0.8	0	0	0	1	93688_26245692
	94495	un	26470692	50	F	G	-	9	1	0	1	0	1	0	0	0	0	0	0	0	0	94495_26470692
	94495	un	26470692	50	M	G	T	7	0.5	1	0	0.5	0.5	0.53846	0	0	-0.85714	0	0	0	1	94495_26470692
	94495	un	26470766	124	F	C	-	9	1	0	1	0	1	0	0	0	0	0	0	0	0	94495_26470766
	94495	un	26470766	124	M	C	T	7	0.5	1	0	0.5	0.5	0.53846	0	0	-0.85714	0	0	0	1	94495_26470766
	96427	un	27002318	285	F	T	-	6	1	0	1	0	1	0	0	0	0	0	0	0	0	96427_27002318
	96427	un	27002318	285	M	T	C	5	0.5	1	0	0.5	0.5	0.55556	0	0	-0.8	0	0	0	1	96427_27002318
	97974	un	27430834	201	F	G	-	8	1	0	1	0	1	0	0	0	0	0	0	0	0	97974_27430834
	97974	un	27430834	201	M	G	A	9	0.5	1	0	0.5	0.5	0.52941	0	0	-0.88889	0	0	0	1	97974_27430834
	100631	un	28171177	94	F	G	-	5	1	0	1	0	1	0	0	0	0	0	0	0	0	100631_28171177
	100631	un	28171177	94	M	G	A	5	0.5	1	0	0.5	0.5	0.55556	0	0	-0.8	0	0	0	1	100631_28171177
	101573	un	28430775	81	F	C	-	8	1	0	1	0	1	0	0	0	0	0	0	0	0	101573_28430775
	101573	un	28430775	81	M	C	T	7	0.5	1	0	0.5	0.5	0.53846	0	0	-0.85714	0	0	0	1	101573_28430775
	101576	un	28431576	22	F	G	-	5	1	0	1	0	1	0	0	0	0	0	0	0	0	101576_28431576
	101576	un	28431576	22	M	G	A	5	0.5	1	0	0.5	0.5	0.55556	0	0	-0.8	0	0	0	1	101576_28431576
	101576	un	28431675	121	F	G	-	5	1	0	1	0	1	0	0	0	0	0	0	0	0	101576_28431675
	101576	un	28431675	121	M	G	A	5	0.5	1	0	0.5	0.5	0.55556	0	0	-0.8	0	0	0	1	101576_28431675
	101576	un	28431777	223	F	T	-	5	1	0	1	0	1	0	0	0	0	0	0	0	0	101576_28431777
	101576	un	28431777	223	M	T	A	5	0.5	1	0	0.5	0.5	0.55556	0	0	-0.8	0	0	0	1	101576_28431777
	102638	un	28725677	78	F	A	-	6	1	0	1	0	1	0	0	0	0	0	0	0	0	102638_28725677
	102638	un	28725677	78	M	A	G	6	0.5	1	0	0.5	0.5	0.54545	0	0	-0.83333	0	0	0	1	102638_28725677
	102638	un	28725797	198	F	T	-	5	1	0	1	0	1	0	0	0	0	0	0	0	0	102638_28725797
	102638	un	28725797	198	M	T	A	6	0.5	1	0	0.5	0.5	0.54545	0	0	-0.83333	0	0	0	1	102638_28725797
	102638	un	28725800	201	F	T	-	5	1	0	1	0	1	0	0	0	0	0	0	0	0	102638_28725800
	102638	un	28725800	201	M	T	C	6	0.5	1	0	0.5	0.5	0.54545	0	0	-0.83333	0	0	0	1	102638_28725800
	102638	un	28725806	207	F	A	-	6	1	0	1	0	1	0	0	0	0	0	0	0	0	102638_28725806
	102638	un	28725806	207	M	A	G	5	0.5	1	0	0.5	0.5	0.55556	0	0	-0.8	0	0	0	1	102638_28725806
	102638	un	28725881	282	F	T	-	6	1	0	1	0	1	0	0	0	0	0	0	0	0	102638_28725881
	102638	un	28725881	282	M	T	C	6	0.5	1	0	0.5	0.5	0.54545	0	0	-0.83333	0	0	0	1	102638_28725881
	104025	un	29110082	248	F	T	-	9	1	0	1	0	1	0	0	0	0	0	0	0	0	104025_29110082
	104025	un	29110082	248	M	T	C	5	0.5	1	0	0.5	0.5	0.55556	0	0	-0.8	0	0	0	1	104025_29110082
	108225	un	30286557	56	F	G	-	8	1	0	1	0	1	0	0	0	0	0	0	0	0	108225_30286557
	108225	un	30286557	56	M	G	A	7	0.5	1	0	0.5	0.5	0.53846	0	0	-0.85714	0	0	0	1	108225_30286557
	114238	un	31970421	8	F	T	-	9	1	0	1	0	1	0	0	0	0	0	0	0	0	114238_31970421
	114238	un	31970421	8	M	T	A	5	0.5	1	0	0.5	0.5	0.55556	0	0	-0.8	0	0	0	1	114238_31970421
	115140	un	32221283	165	F	G	-	7	1	0	1	0	1	0	0	0	0	0	0	0	0	115140_32221283
	115140	un	32221283	165	M	G	A	10	0.5	1	0	0.5	0.5	0.52632	0	0	-0.9	0	0	0	1	115140_32221283
	115695	un	32377108	109	F	G	-	6	1	0	1	0	1	0	0	0	0	0	0	0	0	115695_32377108
	115695	un	32377108	109	M	G	A	5	0.5	1	0	0.5	0.5	0.55556	0	0	-0.8	0	0	0	1	115695_32377108
	116493	un	32599341	36	F	C	-	10	1	0	1	0	1	0	0	0	0	0	0	0	0	116493_32599341
	116493	un	32599341	36	M	C	T	5	0.5	1	0	0.5	0.5	0.55556	0	0	-0.8	0	0	0	1	116493_32599341
	116493	un	32599473	168	F	C	-	10	1	0	1	0	1	0	0	0	0	0	0	0	0	116493_32599473
	116493	un	32599473	168	M	C	T	5	0.5	1	0	0.5	0.5	0.55556	0	0	-0.8	0	0	0	1	116493_32599473
	117849	un	32979099	164	F	A	-	7	1	0	1	0	1	0	0	0	0	0	0	0	0	117849_32979099
	117849	un	32979099	164	M	A	G	5	0.5	1	0	0.5	0.5	0.55556	0	0	-0.8	0	0	0	1	117849_32979099
	118347	un	33118223	116	F	T	-	5	1	0	1	0	1	0	0	0	0	0	0	0	0	118347_33118223
	118347	un	33118223	116	M	T	G	6	0.5	1	0	0.5	0.5	0.54545	0	0	-0.83333	0	0	0	1	118347_33118223
	119446	un	33426777	260	F	G	-	9	1	0	1	0	1	0	0	0	0	0	0	0	0	119446_33426777
	119446	un	33426777	260	M	G	A	5	0.5	1	0	0.5	0.5	0.55556	0	0	-0.8	0	0	0	1	119446_33426777
	120535	un	33731551	150	F	G	-	5	1	0	1	0	1	0	0	0	0	0	0	0	0	120535_33731551
	120535	un	33731551	150	M	G	A	6	0.5	1	0	0.5	0.5	0.54545	0	0	-0.83333	0	0	0	1	120535_33731551
	121573	un	34023641	221	F	A	-	6	1	0	1	0	1	0	0	0	0	0	0	0	0	121573_34023641
	121573	un	34023641	221	M	A	G	6	0.5	1	0	0.5	0.5	0.54545	0	0	-0.83333	0	0	0	1	121573_34023641
	121791	un	34085107	160	F	G	-	9	1	0	1	0	1	0	0	0	0	0	0	0	0	121791_34085107
	121791	un	34085107	160	M	G	C	8	0.5	1	0	0.5	0.5	0.53333	0	0	-0.875	0	0	0	1	121791_34085107
	121791	un	34085109	162	F	C	-	9	1	0	1	0	1	0	0	0	0	0	0	0	0	121791_34085109
	121791	un	34085109	162	M	C	G	8	0.5	1	0	0.5	0.5	0.53333	0	0	-0.875	0	0	0	1	121791_34085109
	121791	un	34085111	164	F	C	-	9	1	0	1	0	1	0	0	0	0	0	0	0	0	121791_34085111
	121791	un	34085111	164	M	C	A	8	0.5	1	0	0.5	0.5	0.53333	0	0	-0.875	0	0	0	1	121791_34085111
	123557	un	34578531	199	F	C	-	7	1	0	1	0	1	0	0	0	0	0	0	0	0	123557_34578531
	123557	un	34578531	199	M	C	T	5	0.5	1	0	0.5	0.5	0.55556	0	0	-0.8	0	0	0	1	123557_34578531
	123808	un	34648748	170	F	C	-	7	1	0	1	0	1	0	0	0	0	0	0	0	0	123808_34648748
	123808	un	34648748	170	M	C	T	6	0.5	1	0	0.5	0.5	0.54545	0	0	-0.83333	0	0	0	1	123808_34648748
	123808	un	34648855	277	F	A	-	7	1	0	1	0	1	0	0	0	0	0	0	0	0	123808_34648855
	123808	un	34648855	277	M	A	T	6	0.5	1	0	0.5	0.5	0.54545	0	0	-0.83333	0	0	0	1	123808_34648855
	124346	un	34799629	77	F	C	-	8	1	0	1	0	1	0	0	0	0	0	0	0	0	124346_34799629
	124346	un	34799629	77	M	C	G	6	0.5	1	0	0.5	0.5	0.54545	0	0	-0.83333	0	0	0	1	124346_34799629
	125298	un	35065279	87	F	C	-	6	1	0	1	0	1	0	0	0	0	0	0	0	0	125298_35065279
	125298	un	35065279	87	M	C	T	6	0.5	1	0	0.5	0.5	0.54545	0	0	-0.83333	0	0	0	1	125298_35065279
	125383	un	35089580	201	F	T	-	8	1	0	1	0	1	0	0	0	0	0	0	0	0	125383_35089580
	125383	un	35089580	201	M	T	C	5	0.5	1	0	0.5	0.5	0.55556	0	0	-0.8	0	0	0	1	125383_35089580
	126763	un	35474721	183	F	G	-	10	1	0	1	0	1	0	0	0	0	0	0	0	0	126763_35474721
	126763	un	35474721	183	M	G	A	9	0.5	1	0	0.5	0.5	0.52941	0	0	-0.88889	0	0	0	1	126763_35474721
	126763	un	35474742	204	F	G	-	10	1	0	1	0	1	0	0	0	0	0	0	0	0	126763_35474742
	126763	un	35474742	204	M	G	T	8	0.5	1	0	0.5	0.5	0.53333	0	0	-0.875	0	0	0	1	126763_35474742
	127992	un	35819207	159	F	A	-	7	1	0	1	0	1	0	0	0	0	0	0	0	0	127992_35819207
	127992	un	35819207	159	M	A	G	5	0.5	1	0	0.5	0.5	0.55556	0	0	-0.8	0	0	0	1	127992_35819207
	130453	un	36510660	202	F	C	-	5	1	0	1	0	1	0	0	0	0	0	0	0	0	130453_36510660
	130453	un	36510660	202	M	C	T	5	0.5	1	0	0.5	0.5	0.55556	0	0	-0.8	0	0	0	1	130453_36510660
	133203	un	37279228	100	F	C	-	9	1	0	1	0	1	0	0	0	0	0	0	0	0	133203_37279228
	133203	un	37279228	100	M	C	G	6	0.5	1	0	0.5	0.5	0.54545	0	0	-0.83333	0	0	0	1	133203_37279228
	133867	un	37465523	237	F	C	-	5	1	0	1	0	1	0	0	0	0	0	0	0	0	133867_37465523
	133867	un	37465523	237	M	C	T	6	0.5	1	0	0.5	0.5	0.54545	0	0	-0.83333	0	0	0	1	133867_37465523
	133993	un	37500079	24	F	A	-	7	1	0	1	0	1	0	0	0	0	0	0	0	0	133993_37500079
	133993	un	37500079	24	M	A	T	6	0.5	1	0	0.5	0.5	0.54545	0	0	-0.83333	0	0	0	1	133993_37500079
	133993	un	37500126	71	F	C	-	7	1	0	1	0	1	0	0	0	0	0	0	0	0	133993_37500126
	133993	un	37500126	71	M	C	T	6	0.5	1	0	0.5	0.5	0.54545	0	0	-0.83333	0	0	0	1	133993_37500126
	133993	un	37500285	230	F	C	-	7	1	0	1	0	1	0	0	0	0	0	0	0	0	133993_37500285
	133993	un	37500285	230	M	C	A	6	0.5	1	0	0.5	0.5	0.54545	0	0	-0.83333	0	0	0	1	133993_37500285
	135788	un	38001603	200	F	G	-	7	1	0	1	0	1	0	0	0	0	0	0	0	0	135788_38001603
	135788	un	38001603	200	M	G	C	6	0.5	1	0	0.5	0.5	0.54545	0	0	-0.83333	0	0	0	1	135788_38001603
	140555	un	39327255	233	F	T	-	6	1	0	1	0	1	0	0	0	0	0	0	0	0	140555_39327255
	140555	un	39327255	233	M	T	A	5	0.5	1	0	0.5	0.5	0.55556	0	0	-0.8	0	0	0	1	140555_39327255
	140904	un	39424583	287	F	A	-	7	1	0	1	0	1	0	0	0	0	0	0	0	0	140904_39424583
	140904	un	39424583	287	M	A	T	8	0.5	1	0	0.5	0.5	0.53333	0	0	-0.875	0	0	0	1	140904_39424583
	144720	un	40490186	194	F	G	-	8	1	0	1	0	1	0	0	0	0	0	0	0	0	144720_40490186
	144720	un	40490186	194	M	G	A	5	0.5	1	0	0.5	0.5	0.55556	0	0	-0.8	0	0	0	1	144720_40490186
	145861	un	40807083	162	F	A	-	8	1	0	1	0	1	0	0	0	0	0	0	0	0	145861_40807083
	145861	un	40807083	162	M	A	G	6	0.5	1	0	0.5	0.5	0.54545	0	0	-0.83333	0	0	0	1	145861_40807083
	145861	un	40807085	164	F	T	-	8	1	0	1	0	1	0	0	0	0	0	0	0	0	145861_40807085
	145861	un	40807085	164	M	T	C	6	0.5	1	0	0.5	0.5	0.54545	0	0	-0.83333	0	0	0	1	145861_40807085
	149908	un	41936595	185	F	T	-	6	1	0	1	0	1	0	0	0	0	0	0	0	0	149908_41936595
	149908	un	41936595	185	M	T	G	5	0.5	1	0	0.5	0.5	0.55556	0	0	-0.8	0	0	0	1	149908_41936595
	151584	un	42402933	16	F	C	-	10	1	0	1	0	1	0	0	0	0	0	0	0	0	151584_42402933
	151584	un	42402933	16	M	C	T	8	0.5	1	0	0.5	0.5	0.53333	0	0	-0.875	0	0	0	1	151584_42402933
	153484	un	42935578	221	F	A	-	8	1	0	1	0	1	0	0	0	0	0	0	0	0	153484_42935578
	153484	un	42935578	221	M	A	G	6	0.5	1	0	0.5	0.5	0.54545	0	0	-0.83333	0	0	0	1	153484_42935578
	153484	un	42935634	277	F	C	-	8	1	0	1	0	1	0	0	0	0	0	0	0	0	153484_42935634
	153484	un	42935634	277	M	C	T	6	0.5	1	0	0.5	0.5	0.54545	0	0	-0.83333	0	0	0	1	153484_42935634
	153695	un	42994518	35	F	G	-	7	1	0	1	0	1	0	0	0	0	0	0	0	0	153695_42994518
	153695	un	42994518	35	M	G	T	6	0.5	1	0	0.5	0.5	0.54545	0	0	-0.83333	0	0	0	1	153695_42994518
	154851	un	43317575	46	F	A	-	8	1	0	1	0	1	0	0	0	0	0	0	0	0	154851_43317575
	154851	un	43317575	46	M	A	G	6	0.5	1	0	0.5	0.5	0.54545	0	0	-0.83333	0	0	0	1	154851_43317575
	154851	un	43317782	253	F	A	-	8	1	0	1	0	1	0	0	0	0	0	0	0	0	154851_43317782
	154851	un	43317782	253	M	A	G	6	0.5	1	0	0.5	0.5	0.54545	0	0	-0.83333	0	0	0	1	154851_43317782
	155033	un	43368643	274	F	G	-	5	1	0	1	0	1	0	0	0	0	0	0	0	0	155033_43368643
	155033	un	43368643	274	M	G	A	6	0.5	1	0	0.5	0.5	0.54545	0	0	-0.83333	0	0	0	1	155033_43368643
	155068	un	43377449	246	F	T	-	5	1	0	1	0	1	0	0	0	0	0	0	0	0	155068_43377449
	155068	un	43377449	246	M	T	G	7	0.5	1	0	0.5	0.5	0.53846	0	0	-0.85714	0	0	0	1	155068_43377449
	156465	un	43768152	219	F	G	-	5	1	0	1	0	1	0	0	0	0	0	0	0	0	156465_43768152
	156465	un	43768152	219	M	G	A	6	0.5	1	0	0.5	0.5	0.54545	0	0	-0.83333	0	0	0	1	156465_43768152
	156465	un	43768158	225	F	G	-	5	1	0	1	0	1	0	0	0	0	0	0	0	0	156465_43768158
	156465	un	43768158	225	M	G	A	5	0.5	1	0	0.5	0.5	0.55556	0	0	-0.8	0	0	0	1	156465_43768158
	158472	un	44328530	131	F	G	-	10	1	0	1	0	1	0	0	0	0	0	0	0	0	158472_44328530
	158472	un	44328530	131	M	G	T	8	0.5	1	0	0.5	0.5	0.53333	0	0	-0.875	0	0	0	1	158472_44328530
	158472	un	44328671	272	F	G	-	10	1	0	1	0	1	0	0	0	0	0	0	0	0	158472_44328671
	158472	un	44328671	272	M	G	A	8	0.5	1	0	0.5	0.5	0.53333	0	0	-0.875	0	0	0	1	158472_44328671
	163019	un	45581631	219	F	G	-	5	1	0	1	0	1	0	0	0	0	0	0	0	0	163019_45581631
	163019	un	45581631	219	M	G	T	5	0.5	1	0	0.5	0.5	0.55556	0	0	-0.8	0	0	0	1	163019_45581631
	163809	un	45799862	199	F	G	-	6	1	0	1	0	1	0	0	0	0	0	0	0	0	163809_45799862
	163809	un	45799862	199	M	G	T	5	0.5	1	0	0.5	0.5	0.55556	0	0	-0.8	0	0	0	1	163809_45799862
	163809	un	45799877	214	F	G	-	6	1	0	1	0	1	0	0	0	0	0	0	0	0	163809_45799877
	163809	un	45799877	214	M	G	T	5	0.5	1	0	0.5	0.5	0.55556	0	0	-0.8	0	0	0	1	163809_45799877
	170987	un	47775742	167	F	C	-	7	1	0	1	0	1	0	0	0	0	0	0	0	0	170987_47775742
	170987	un	47775742	167	M	C	T	7	0.5	1	0	0.5	0.5	0.53846	0	0	-0.85714	0	0	0	1	170987_47775742
	171202	un	47834102	11	F	C	-	5	1	0	1	0	1	0	0	0	0	0	0	0	0	171202_47834102
	171202	un	47834102	11	M	C	T	5	0.5	1	0	0.5	0.5	0.55556	0	0	-0.8	0	0	0	1	171202_47834102
	171202	un	47834377	286	F	C	-	5	1	0	1	0	1	0	0	0	0	0	0	0	0	171202_47834377
	171202	un	47834377	286	M	C	A	5	0.5	1	0	0.5	0.5	0.55556	0	0	-0.8	0	0	0	1	171202_47834377
	171212	un	47836991	128	F	C	-	9	1	0	1	0	1	0	0	0	0	0	0	0	0	171212_47836991
	171212	un	47836991	128	M	C	T	7	0.5	1	0	0.5	0.5	0.53846	0	0	-0.85714	0	0	0	1	171212_47836991
	172233	un	48115012	46	F	C	-	5	1	0	1	0	1	0	0	0	0	0	0	0	0	172233_48115012
	172233	un	48115012	46	M	C	T	7	0.5	1	0	0.5	0.5	0.53846	0	0	-0.85714	0	0	0	1	172233_48115012
	172317	un	48138020	193	F	C	-	9	1	0	1	0	1	0	0	0	0	0	0	0	0	172317_48138020
	172317	un	48138020	193	M	C	G	7	0.5	1	0	0.5	0.5	0.53846	0	0	-0.85714	0	0	0	1	172317_48138020
	172317	un	48138022	195	F	G	-	9	1	0	1	0	1	0	0	0	0	0	0	0	0	172317_48138022
	172317	un	48138022	195	M	G	A	7	0.5	1	0	0.5	0.5	0.53846	0	0	-0.85714	0	0	0	1	172317_48138022
	172804	un	48272817	171	F	A	-	6	1	0	1	0	1	0	0	0	0	0	0	0	0	172804_48272817
	172804	un	48272817	171	M	A	G	6	0.5	1	0	0.5	0.5	0.54545	0	0	-0.83333	0	0	0	1	172804_48272817
	173242	un	48392246	140	F	G	-	9	1	0	1	0	1	0	0	0	0	0	0	0	0	173242_48392246
	173242	un	48392246	140	M	G	T	5	0.5	1	0	0.5	0.5	0.55556	0	0	-0.8	0	0	0	1	173242_48392246
	176714	un	49346501	230	F	T	-	6	1	0	1	0	1	0	0	0	0	0	0	0	0	176714_49346501
	176714	un	49346501	230	M	T	A	5	0.5	1	0	0.5	0.5	0.55556	0	0	-0.8	0	0	0	1	176714_49346501
	178724	un	49903189	206	F	C	-	7	1	0	1	0	1	0	0	0	0	0	0	0	0	178724_49903189
	178724	un	49903189	206	M	C	G	5	0.5	1	0	0.5	0.5	0.55556	0	0	-0.8	0	0	0	1	178724_49903189
	179146	un	50021989	198	F	T	-	5	1	0	1	0	1	0	0	0	0	0	0	0	0	179146_50021989
	179146	un	50021989	198	M	T	A	7	0.5	1	0	0.5	0.5	0.53846	0	0	-0.85714	0	0	0	1	179146_50021989
	179617	un	50154774	135	F	C	-	6	1	0	1	0	1	0	0	0	0	0	0	0	0	179617_50154774
	179617	un	50154774	135	M	C	T	5	0.5	1	0	0.5	0.5	0.55556	0	0	-0.8	0	0	0	1	179617_50154774
	179633	un	50159307	182	F	C	-	5	1	0	1	0	1	0	0	0	0	0	0	0	0	179633_50159307
	179633	un	50159307	182	M	C	T	6	0.5	1	0	0.5	0.5	0.54545	0	0	-0.83333	0	0	0	1	179633_50159307
	180386	un	50370580	224	F	G	-	7	1	0	1	0	1	0	0	0	0	0	0	0	0	180386_50370580
	180386	un	50370580	224	M	G	T	5	0.5	1	0	0.5	0.5	0.55556	0	0	-0.8	0	0	0	1	180386_50370580
	185894	un	51907461	79	F	T	-	10	1	0	1	0	1	0	0	0	0	0	0	0	0	185894_51907461
	185894	un	51907461	79	M	T	G	6	0.5	1	0	0.5	0.5	0.54545	0	0	-0.83333	0	0	0	1	185894_51907461
	185894	un	51907462	80	F	G	-	10	1	0	1	0	1	0	0	0	0	0	0	0	0	185894_51907462
	185894	un	51907462	80	M	G	T	6	0.5	1	0	0.5	0.5	0.54545	0	0	-0.83333	0	0	0	1	185894_51907462
	187432	un	52335149	29	F	C	-	5	1	0	1	0	1	0	0	0	0	0	0	0	0	187432_52335149
	187432	un	52335149	29	M	C	T	5	0.5	1	0	0.5	0.5	0.55556	0	0	-0.8	0	0	0	1	187432_52335149
	188458	un	52619751	95	F	G	-	7	1	0	1	0	1	0	0	0	0	0	0	0	0	188458_52619751
	188458	un	52619751	95	M	G	C	5	0.5	1	0	0.5	0.5	0.55556	0	0	-0.8	0	0	0	1	188458_52619751
	189657	un	52955179	261	F	A	-	8	1	0	1	0	1	0	0	0	0	0	0	0	0	189657_52955179
	189657	un	52955179	261	M	A	C	6	0.5	1	0	0.5	0.5	0.54545	0	0	-0.83333	0	0	0	1	189657_52955179
	189837	un	53005513	142	F	G	-	9	1	0	1	0	1	0	0	0	0	0	0	0	0	189837_53005513
	189837	un	53005513	142	M	G	A	7	0.5	1	0	0.5	0.5	0.53846	0	0	-0.85714	0	0	0	1	189837_53005513
	192411	un	53720746	181	F	C	-	7	1	0	1	0	1	0	0	0	0	0	0	0	0	192411_53720746
	192411	un	53720746	181	M	C	G	6	0.5	1	0	0.5	0.5	0.54545	0	0	-0.83333	0	0	0	1	192411_53720746
	193424	un	54002401	185	F	A	-	5	1	0	1	0	1	0	0	0	0	0	0	0	0	193424_54002401
	193424	un	54002401	185	M	A	G	5	0.5	1	0	0.5	0.5	0.55556	0	0	-0.8	0	0	0	1	193424_54002401
	198025	un	55283771	120	F	C	-	7	1	0	1	0	1	0	0	0	0	0	0	0	0	198025_55283771
	198025	un	55283771	120	M	C	A	6	0.5	1	0	0.5	0.5	0.54545	0	0	-0.83333	0	0	0	1	198025_55283771
	198025	un	55283897	246	F	C	-	7	1	0	1	0	1	0	0	0	0	0	0	0	0	198025_55283897
	198025	un	55283897	246	M	C	G	6	0.5	1	0	0.5	0.5	0.54545	0	0	-0.83333	0	0	0	1	198025_55283897
	198917	un	55527912	232	F	T	-	9	1	0	1	0	1	0	0	0	0	0	0	0	0	198917_55527912
	198917	un	55527912	232	M	T	A	5	0.5	1	0	0.5	0.5	0.55556	0	0	-0.8	0	0	0	1	198917_55527912
	199394	un	55659331	191	F	A	-	7	1	0	1	0	1	0	0	0	0	0	0	0	0	199394_55659331
	199394	un	55659331	191	M	A	C	7	0.5	1	0	0.5	0.5	0.53846	0	0	-0.85714	0	0	0	1	199394_55659331
	199427	un	55668688	142	F	G	-	9	1	0	1	0	1	0	0	0	0	0	0	0	0	199427_55668688
	199427	un	55668688	142	M	G	A	7	0.5	1	0	0.5	0.5	0.53846	0	0	-0.85714	0	0	0	1	199427_55668688
	199436	un	55670858	7	F	A	-	7	1	0	1	0	1	0	0	0	0	0	0	0	0	199436_55670858
	199436	un	55670858	7	M	A	G	5	0.5	1	0	0.5	0.5	0.55556	0	0	-0.8	0	0	0	1	199436_55670858
	202894	un	56630237	5	F	G	-	7	1	0	1	0	1	0	0	0	0	0	0	0	0	202894_56630237
	202894	un	56630237	5	M	G	T	6	0.5	1	0	0.5	0.5	0.54545	0	0	-0.83333	0	0	0	1	202894_56630237
	202894	un	56630472	240	F	G	-	7	1	0	1	0	1	0	0	0	0	0	0	0	0	202894_56630472
	202894	un	56630472	240	M	G	A	6	0.5	1	0	0.5	0.5	0.54545	0	0	-0.83333	0	0	0	1	202894_56630472
	204634	un	57110764	200	F	A	-	5	1	0	1	0	1	0	0	0	0	0	0	0	0	204634_57110764
	204634	un	57110764	200	M	A	G	6	0.5	1	0	0.5	0.5	0.54545	0	0	-0.83333	0	0	0	1	204634_57110764
	207673	un	57944333	171	F	A	-	5	1	0	1	0	1	0	0	0	0	0	0	0	0	207673_57944333
	207673	un	57944333	171	M	A	T	5	0.5	1	0	0.5	0.5	0.55556	0	0	-0.8	0	0	0	1	207673_57944333
	209573	un	58468343	61	F	A	-	7	1	0	1	0	1	0	0	0	0	0	0	0	0	209573_58468343
	209573	un	58468343	61	M	A	T	5	0.5	1	0	0.5	0.5	0.55556	0	0	-0.8	0	0	0	1	209573_58468343
	210969	un	58851436	33	F	A	-	9	1	0	1	0	1	0	0	0	0	0	0	0	0	210969_58851436
	210969	un	58851436	33	M	A	G	8	0.5	1	0	0.5	0.5	0.53333	0	0	-0.875	0	0	0	1	210969_58851436
	212215	un	59192059	107	F	G	-	7	1	0	1	0	1	0	0	0	0	0	0	0	0	212215_59192059
	212215	un	59192059	107	M	G	T	5	0.5	1	0	0.5	0.5	0.55556	0	0	-0.8	0	0	0	1	212215_59192059
	213271	un	59484013	191	F	G	-	7	1	0	1	0	1	0	0	0	0	0	0	0	0	213271_59484013
	213271	un	59484013	191	M	G	A	8	0.5	1	0	0.5	0.5	0.53333	0	0	-0.875	0	0	0	1	213271_59484013
	213271	un	59484027	205	F	A	-	7	1	0	1	0	1	0	0	0	0	0	0	0	0	213271_59484027
	213271	un	59484027	205	M	A	G	8	0.5	1	0	0.5	0.5	0.53333	0	0	-0.875	0	0	0	1	213271_59484027
	217043	un	60522310	278	F	A	-	5	1	0	1	0	1	0	0	0	0	0	0	0	0	217043_60522310
	217043	un	60522310	278	M	A	C	5	0.5	1	0	0.5	0.5	0.55556	0	0	-0.8	0	0	0	1	217043_60522310
	220175	un	61382020	55	F	T	-	7	1	0	1	0	1	0	0	0	0	0	0	0	0	220175_61382020
	220175	un	61382020	55	M	T	C	7	0.5	1	0	0.5	0.5	0.53846	0	0	-0.85714	0	0	0	1	220175_61382020
	223268	un	62228242	168	F	G	-	7	1	0	1	0	1	0	0	0	0	0	0	0	0	223268_62228242
	223268	un	62228242	168	M	G	A	5	0.5	1	0	0.5	0.5	0.55556	0	0	-0.8	0	0	0	1	223268_62228242
	224196	un	62482740	94	F	G	-	5	1	0	1	0	1	0	0	0	0	0	0	0	0	224196_62482740
	224196	un	62482740	94	M	G	C	5	0.5	1	0	0.5	0.5	0.55556	0	0	-0.8	0	0	0	1	224196_62482740
	224991	un	62703193	91	F	G	-	9	1	0	1	0	1	0	0	0	0	0	0	0	0	224991_62703193
	224991	un	62703193	91	M	G	T	5	0.5	1	0	0.5	0.5	0.55556	0	0	-0.8	0	0	0	1	224991_62703193
	224991	un	62703336	234	F	G	-	9	1	0	1	0	1	0	0	0	0	0	0	0	0	224991_62703336
	224991	un	62703336	234	M	G	A	5	0.5	1	0	0.5	0.5	0.55556	0	0	-0.8	0	0	0	1	224991_62703336
	226679	un	63168851	31	F	C	-	6	1	0	1	0	1	0	0	0	0	0	0	0	0	226679_63168851
	226679	un	63168851	31	M	C	G	7	0.5	1	0	0.5	0.5	0.53846	0	0	-0.85714	0	0	0	1	226679_63168851
	235189	un	65503302	87	F	C	-	9	1	0	1	0	1	0	0	0	0	0	0	0	0	235189_65503302
	235189	un	65503302	87	M	C	T	7	0.5	1	0	0.5	0.5	0.53846	0	0	-0.85714	0	0	0	1	235189_65503302
	236033	un	65740369	35	F	G	-	7	1	0	1	0	1	0	0	0	0	0	0	0	0	236033_65740369
	236033	un	65740369	35	M	G	A	7	0.5	1	0	0.5	0.5	0.53846	0	0	-0.85714	0	0	0	1	236033_65740369
	238459	un	66415809	109	F	T	-	5	1	0	1	0	1	0	0	0	0	0	0	0	0	238459_66415809
	238459	un	66415809	109	M	T	C	5	0.5	1	0	0.5	0.5	0.55556	0	0	-0.8	0	0	0	1	238459_66415809
	238596	un	66454529	223	F	G	-	9	1	0	1	0	1	0	0	0	0	0	0	0	0	238596_66454529
	238596	un	66454529	223	M	G	A	8	0.5	1	0	0.5	0.5	0.53333	0	0	-0.875	0	0	0	1	238596_66454529
	239432	un	66691100	44	F	C	-	7	1	0	1	0	1	0	0	0	0	0	0	0	0	239432_66691100
	239432	un	66691100	44	M	C	T	5	0.5	1	0	0.5	0.5	0.55556	0	0	-0.8	0	0	0	1	239432_66691100
	239432	un	66691243	187	F	C	-	7	1	0	1	0	1	0	0	0	0	0	0	0	0	239432_66691243
	239432	un	66691243	187	M	C	A	5	0.5	1	0	0.5	0.5	0.55556	0	0	-0.8	0	0	0	1	239432_66691243
	240481	un	66982323	258	F	T	-	8	1	0	1	0	1	0	0	0	0	0	0	0	0	240481_66982323
	240481	un	66982323	258	M	T	G	7	0.5	1	0	0.5	0.5	0.53846	0	0	-0.85714	0	0	0	1	240481_66982323
	244084	un	67994001	66	F	G	-	9	1	0	1	0	1	0	0	0	0	0	0	0	0	244084_67994001
	244084	un	67994001	66	M	G	A	8	0.5	1	0	0.5	0.5	0.53333	0	0	-0.875	0	0	0	1	244084_67994001
	244546	un	68120882	43	F	T	-	7	1	0	1	0	1	0	0	0	0	0	0	0	0	244546_68120882
	244546	un	68120882	43	M	T	C	5	0.5	1	0	0.5	0.5	0.55556	0	0	-0.8	0	0	0	1	244546_68120882
	245959	un	68514240	29	F	C	-	8	1	0	1	0	1	0	0	0	0	0	0	0	0	245959_68514240
	245959	un	68514240	29	M	C	T	5	0.5	1	0	0.5	0.5	0.55556	0	0	-0.8	0	0	0	1	245959_68514240
	245959	un	68514441	230	F	G	-	8	1	0	1	0	1	0	0	0	0	0	0	0	0	245959_68514441
	245959	un	68514441	230	M	G	A	5	0.5	1	0	0.5	0.5	0.55556	0	0	-0.8	0	0	0	1	245959_68514441
	251123	un	69950938	175	F	G	-	10	1	0	1	0	1	0	0	0	0	0	0	0	0	251123_69950938
	251123	un	69950938	175	M	G	A	10	0.5	1	0	0.5	0.5	0.52632	0	0	-0.9	0	0	0	1	251123_69950938
	254554	un	70904787	119	F	A	-	7	1	0	1	0	1	0	0	0	0	0	0	0	0	254554_70904787
	254554	un	70904787	119	M	A	G	5	0.5	1	0	0.5	0.5	0.55556	0	0	-0.8	0	0	0	1	254554_70904787
	254554	un	70904886	218	F	A	-	7	1	0	1	0	1	0	0	0	0	0	0	0	0	254554_70904886
	254554	un	70904886	218	M	A	G	5	0.5	1	0	0.5	0.5	0.55556	0	0	-0.8	0	0	0	1	254554_70904886
	254620	un	70923511	186	F	G	-	10	1	0	1	0	1	0	0	0	0	0	0	0	0	254620_70923511
	254620	un	70923511	186	M	G	C	9	0.5	1	0	0.5	0.5	0.52941	0	0	-0.88889	0	0	0	1	254620_70923511
	258002	un	71870497	59	F	T	-	6	1	0	1	0	1	0	0	0	0	0	0	0	0	258002_71870497
	258002	un	71870497	59	M	T	C	7	0.5	1	0	0.5	0.5	0.53846	0	0	-0.85714	0	0	0	1	258002_71870497
	259398	un	72261906	186	F	C	-	9	1	0	1	0	1	0	0	0	0	0	0	0	0	259398_72261906
	259398	un	72261906	186	M	C	T	10	0.5	1	0	0.5	0.5	0.52632	0	0	-0.9	0	0	0	1	259398_72261906
	260010	un	72431518	164	F	C	-	8	1	0	1	0	1	0	0	0	0	0	0	0	0	260010_72431518
	260010	un	72431518	164	M	C	T	6	0.5	1	0	0.5	0.5	0.54545	0	0	-0.83333	0	0	0	1	260010_72431518
	260634	un	72603817	99	F	C	-	8	1	0	1	0	1	0	0	0	0	0	0	0	0	260634_72603817
	260634	un	72603817	99	M	C	T	6	0.5	1	0	0.5	0.5	0.54545	0	0	-0.83333	0	0	0	1	260634_72603817
	261655	un	72890027	146	F	G	-	7	1	0	1	0	1	0	0	0	0	0	0	0	0	261655_72890027
	261655	un	72890027	146	M	G	T	6	0.5	1	0	0.5	0.5	0.54545	0	0	-0.83333	0	0	0	1	261655_72890027
	261655	un	72890146	265	F	T	-	7	1	0	1	0	1	0	0	0	0	0	0	0	0	261655_72890146
	261655	un	72890146	265	M	T	C	6	0.5	1	0	0.5	0.5	0.54545	0	0	-0.83333	0	0	0	1	261655_72890146
	262071	un	73006010	206	F	T	-	7	1	0	1	0	1	0	0	0	0	0	0	0	0	262071_73006010
	262071	un	73006010	206	M	T	C	6	0.5	1	0	0.5	0.5	0.54545	0	0	-0.83333	0	0	0	1	262071_73006010
	262440	un	73109881	6	F	T	-	7	1	0	1	0	1	0	0	0	0	0	0	0	0	262440_73109881
	262440	un	73109881	6	M	T	A	7	0.5	1	0	0.5	0.5	0.53846	0	0	-0.85714	0	0	0	1	262440_73109881
	263801	un	73489578	89	F	A	-	9	1	0	1	0	1	0	0	0	0	0	0	0	0	263801_73489578
	263801	un	73489578	89	M	A	G	6	0.5	1	0	0.5	0.5	0.54545	0	0	-0.83333	0	0	0	1	263801_73489578
	264943	un	73809630	218	F	G	-	10	1	0	1	0	1	0	0	0	0	0	0	0	0	264943_73809630
	264943	un	73809630	218	M	G	A	6	0.5	1	0	0.5	0.5	0.54545	0	0	-0.83333	0	0	0	1	264943_73809630
	265190	un	73877742	191	F	G	-	8	1	0	1	0	1	0	0	0	0	0	0	0	0	265190_73877742
	265190	un	73877742	191	M	G	C	6	0.5	1	0	0.5	0.5	0.54545	0	0	-0.83333	0	0	0	1	265190_73877742
	265190	un	73877775	224	F	C	-	8	1	0	1	0	1	0	0	0	0	0	0	0	0	265190_73877775
	265190	un	73877775	224	M	C	T	5	0.5	1	0	0.5	0.5	0.55556	0	0	-0.8	0	0	0	1	265190_73877775
	266430	un	74222952	51	F	G	-	6	1	0	1	0	1	0	0	0	0	0	0	0	0	266430_74222952
	266430	un	74222952	51	M	G	C	8	0.5	1	0	0.5	0.5	0.53333	0	0	-0.875	0	0	0	1	266430_74222952
	271777	un	75713797	166	F	G	-	5	1	0	1	0	1	0	0	0	0	0	0	0	0	271777_75713797
	271777	un	75713797	166	M	G	A	9	0.5	1	0	0.5	0.5	0.52941	0	0	-0.88889	0	0	0	1	271777_75713797
	272564	un	75934113	66	F	C	-	7	1	0	1	0	1	0	0	0	0	0	0	0	0	272564_75934113
	272564	un	75934113	66	M	C	T	5	0.5	1	0	0.5	0.5	0.55556	0	0	-0.8	0	0	0	1	272564_75934113
	272564	un	75934118	71	F	A	-	7	1	0	1	0	1	0	0	0	0	0	0	0	0	272564_75934118
	272564	un	75934118	71	M	A	C	5	0.5	1	0	0.5	0.5	0.55556	0	0	-0.8	0	0	0	1	272564_75934118
	272564	un	75934275	228	F	C	-	7	1	0	1	0	1	0	0	0	0	0	0	0	0	272564_75934275
	272564	un	75934275	228	M	C	T	5	0.5	1	0	0.5	0.5	0.55556	0	0	-0.8	0	0	0	1	272564_75934275
	276305	un	76970813	249	F	A	-	6	1	0	1	0	1	0	0	0	0	0	0	0	0	276305_76970813
	276305	un	76970813	249	M	A	T	7	0.5	1	0	0.5	0.5	0.53846	0	0	-0.85714	0	0	0	1	276305_76970813
	278225	un	77500191	111	F	G	-	9	1	0	1	0	1	0	0	0	0	0	0	0	0	278225_77500191
	278225	un	77500191	111	M	G	A	8	0.5	1	0	0.5	0.5	0.53333	0	0	-0.875	0	0	0	1	278225_77500191
	284727	un	79286849	208	F	T	-	9	1	0	1	0	1	0	0	0	0	0	0	0	0	284727_79286849
	284727	un	79286849	208	M	T	C	8	0.5	1	0	0.5	0.5	0.53333	0	0	-0.875	0	0	0	1	284727_79286849
	289208	un	80518510	209	F	C	-	7	1	0	1	0	1	0	0	0	0	0	0	0	0	289208_80518510
	289208	un	80518510	209	M	C	A	6	0.5	1	0	0.5	0.5	0.54545	0	0	-0.83333	0	0	0	1	289208_80518510
	292694	un	81476225	79	F	A	-	8	1	0	1	0	1	0	0	0	0	0	0	0	0	292694_81476225
	292694	un	81476225	79	M	A	G	6	0.5	1	0	0.5	0.5	0.54545	0	0	-0.83333	0	0	0	1	292694_81476225
	292941	un	81545681	6	F	G	-	9	1	0	1	0	1	0	0	0	0	0	0	0	0	292941_81545681
	292941	un	81545681	6	M	G	T	7	0.5	1	0	0.5	0.5	0.53846	0	0	-0.85714	0	0	0	1	292941_81545681
	292941	un	81545903	228	F	T	-	9	1	0	1	0	1	0	0	0	0	0	0	0	0	292941_81545903
	292941	un	81545903	228	M	T	G	7	0.5	1	0	0.5	0.5	0.53846	0	0	-0.85714	0	0	0	1	292941_81545903
	292941	un	81545920	245	F	G	-	9	1	0	1	0	1	0	0	0	0	0	0	0	0	292941_81545920
	292941	un	81545920	245	M	G	A	7	0.5	1	0	0.5	0.5	0.53846	0	0	-0.85714	0	0	0	1	292941_81545920
	294097	un	81860945	57	F	G	-	6	1	0	1	0	1	0	0	0	0	0	0	0	0	294097_81860945
	294097	un	81860945	57	M	G	A	6	0.5	1	0	0.5	0.5	0.54545	0	0	-0.83333	0	0	0	1	294097_81860945
	294590	un	81997752	181	F	A	-	8	1	0	1	0	1	0	0	0	0	0	0	0	0	294590_81997752
	294590	un	81997752	181	M	A	C	5	0.5	1	0	0.5	0.5	0.55556	0	0	-0.8	0	0	0	1	294590_81997752
	309835	un	86214683	83	F	T	-	9	1	0	1	0	1	0	0	0	0	0	0	0	0	309835_86214683
	309835	un	86214683	83	M	T	A	5	0.5	1	0	0.5	0.5	0.55556	0	0	-0.8	0	0	0	1	309835_86214683
	310416	un	86375533	62	F	G	-	6	1	0	1	0	1	0	0	0	0	0	0	0	0	310416_86375533
	310416	un	86375533	62	M	G	A	5	0.5	1	0	0.5	0.5	0.55556	0	0	-0.8	0	0	0	1	310416_86375533
	313531	un	87240841	177	F	G	-	5	1	0	1	0	1	0	0	0	0	0	0	0	0	313531_87240841
	313531	un	87240841	177	M	G	A	7	0.5	1	0	0.5	0.5	0.53846	0	0	-0.85714	0	0	0	1	313531_87240841
	316336	un	88023709	50	F	G	-	6	1	0	1	0	1	0	0	0	0	0	0	0	0	316336_88023709
	316336	un	88023709	50	M	G	C	5	0.5	1	0	0.5	0.5	0.55556	0	0	-0.8	0	0	0	1	316336_88023709
	316336	un	88023911	252	F	A	-	6	1	0	1	0	1	0	0	0	0	0	0	0	0	316336_88023911
	316336	un	88023911	252	M	A	C	5	0.5	1	0	0.5	0.5	0.55556	0	0	-0.8	0	0	0	1	316336_88023911
	316351	un	88028188	192	F	A	-	8	1	0	1	0	1	0	0	0	0	0	0	0	0	316351_88028188
	316351	un	88028188	192	M	A	G	7	0.5	1	0	0.5	0.5	0.53846	0	0	-0.85714	0	0	0	1	316351_88028188
	317064	un	88227003	15	F	T	-	8	1	0	1	0	1	0	0	0	0	0	0	0	0	317064_88227003
	317064	un	88227003	15	M	T	A	5	0.5	1	0	0.5	0.5	0.55556	0	0	-0.8	0	0	0	1	317064_88227003
	317407	un	88322758	73	F	C	-	8	1	0	1	0	1	0	0	0	0	0	0	0	0	317407_88322758
	317407	un	88322758	73	M	C	T	6	0.5	1	0	0.5	0.5	0.54545	0	0	-0.83333	0	0	0	1	317407_88322758
	318084	un	88512423	15	F	G	-	9	1	0	1	0	1	0	0	0	0	0	0	0	0	318084_88512423
	318084	un	88512423	15	M	G	C	6	0.5	1	0	0.5	0.5	0.54545	0	0	-0.83333	0	0	0	1	318084_88512423
	320336	un	89141699	266	F	G	-	8	1	0	1	0	1	0	0	0	0	0	0	0	0	320336_89141699
	320336	un	89141699	266	M	G	C	6	0.5	1	0	0.5	0.5	0.54545	0	0	-0.83333	0	0	0	1	320336_89141699
	320418	un	89164709	253	F	G	-	7	1	0	1	0	1	0	0	0	0	0	0	0	0	320418_89164709
	320418	un	89164709	253	M	G	A	7	0.5	1	0	0.5	0.5	0.53846	0	0	-0.85714	0	0	0	1	320418_89164709
	324745	un	90370171	241	F	G	-	5	1	0	1	0	1	0	0	0	0	0	0	0	0	324745_90370171
	324745	un	90370171	241	M	G	A	5	0.5	1	0	0.5	0.5	0.55556	0	0	-0.8	0	0	0	1	324745_90370171
	328282	un	91356261	137	F	C	-	7	1	0	1	0	1	0	0	0	0	0	0	0	0	328282_91356261
	328282	un	91356261	137	M	C	A	6	0.5	1	0	0.5	0.5	0.54545	0	0	-0.83333	0	0	0	1	328282_91356261
	328282	un	91356304	180	F	C	-	7	1	0	1	0	1	0	0	0	0	0	0	0	0	328282_91356304
	328282	un	91356304	180	M	C	T	6	0.5	1	0	0.5	0.5	0.54545	0	0	-0.83333	0	0	0	1	328282_91356304
	328282	un	91356306	182	F	G	-	7	1	0	1	0	1	0	0	0	0	0	0	0	0	328282_91356306
	328282	un	91356306	182	M	G	A	6	0.5	1	0	0.5	0.5	0.54545	0	0	-0.83333	0	0	0	1	328282_91356306
	336577	un	93666463	163	F	T	-	9	1	0	1	0	1	0	0	0	0	0	0	0	0	336577_93666463
	336577	un	93666463	163	M	T	A	7	0.5	1	0	0.5	0.5	0.53846	0	0	-0.85714	0	0	0	1	336577_93666463
	341327	un	94988757	296	F	G	-	7	1	0	1	0	1	0	0	0	0	0	0	0	0	341327_94988757
	341327	un	94988757	296	M	G	T	6	0.5	1	0	0.5	0.5	0.54545	0	0	-0.83333	0	0	0	1	341327_94988757
	344167	un	95774778	26	F	C	-	6	1	0	1	0	1	0	0	0	0	0	0	0	0	344167_95774778
	344167	un	95774778	26	M	C	T	6	0.5	1	0	0.5	0.5	0.54545	0	0	-0.83333	0	0	0	1	344167_95774778
	345218	un	96068504	176	F	G	-	10	1	0	1	0	1	0	0	0	0	0	0	0	0	345218_96068504
	345218	un	96068504	176	M	G	A	10	0.5	1	0	0.5	0.5	0.52632	0	0	-0.9	0	0	0	1	345218_96068504
	347797	un	96787899	94	F	C	-	10	1	0	1	0	1	0	0	0	0	0	0	0	0	347797_96787899
	347797	un	96787899	94	M	C	T	8	0.5	1	0	0.5	0.5	0.53333	0	0	-0.875	0	0	0	1	347797_96787899
	347797	un	96788019	214	F	G	-	10	1	0	1	0	1	0	0	0	0	0	0	0	0	347797_96788019
	347797	un	96788019	214	M	G	A	8	0.5	1	0	0.5	0.5	0.53333	0	0	-0.875	0	0	0	1	347797_96788019
	347797	un	96788079	274	F	A	-	10	1	0	1	0	1	0	0	0	0	0	0	0	0	347797_96788079
	347797	un	96788079	274	M	A	G	8	0.5	1	0	0.5	0.5	0.53333	0	0	-0.875	0	0	0	1	347797_96788079
	347797	un	96788100	295	F	C	-	9	1	0	1	0	1	0	0	0	0	0	0	0	0	347797_96788100
	347797	un	96788100	295	M	C	T	6	0.5	1	0	0.5	0.5	0.54545	0	0	-0.83333	0	0	0	1	347797_96788100
	352036	un	97910311	42	F	A	-	6	1	0	1	0	1	0	0	0	0	0	0	0	0	352036_97910311
	352036	un	97910311	42	M	A	G	6	0.5	1	0	0.5	0.5	0.54545	0	0	-0.83333	0	0	0	1	352036_97910311
	352036	un	97910468	199	F	C	-	6	1	0	1	0	1	0	0	0	0	0	0	0	0	352036_97910468
	352036	un	97910468	199	M	C	G	6	0.5	1	0	0.5	0.5	0.54545	0	0	-0.83333	0	0	0	1	352036_97910468
	352802	un	98108837	65	F	T	-	5	1	0	1	0	1	0	0	0	0	0	0	0	0	352802_98108837
	352802	un	98108837	65	M	T	C	5	0.5	1	0	0.5	0.5	0.55556	0	0	-0.8	0	0	0	1	352802_98108837
	352802	un	98108872	100	F	T	-	5	1	0	1	0	1	0	0	0	0	0	0	0	0	352802_98108872
	352802	un	98108872	100	M	T	A	5	0.5	1	0	0.5	0.5	0.55556	0	0	-0.8	0	0	0	1	352802_98108872
	353314	un	98239713	44	F	A	-	6	1	0	1	0	1	0	0	0	0	0	0	0	0	353314_98239713
	353314	un	98239713	44	M	A	T	5	0.5	1	0	0.5	0.5	0.55556	0	0	-0.8	0	0	0	1	353314_98239713
	356869	un	99171813	58	F	G	-	5	1	0	1	0	1	0	0	0	0	0	0	0	0	356869_99171813
	356869	un	99171813	58	M	G	A	5	0.5	1	0	0.5	0.5	0.55556	0	0	-0.8	0	0	0	1	356869_99171813
	358518	un	99602217	20	F	A	-	5	1	0	1	0	1	0	0	0	0	0	0	0	0	358518_99602217
	358518	un	99602217	20	M	A	G	7	0.5	1	0	0.5	0.5	0.53846	0	0	-0.85714	0	0	0	1	358518_99602217
	358518	un	99602227	30	F	A	-	5	1	0	1	0	1	0	0	0	0	0	0	0	0	358518_99602227
	358518	un	99602227	30	M	A	T	7	0.5	1	0	0.5	0.5	0.53846	0	0	-0.85714	0	0	0	1	358518_99602227
	358518	un	99602424	227	F	G	-	5	1	0	1	0	1	0	0	0	0	0	0	0	0	358518_99602424
	358518	un	99602424	227	M	G	A	7	0.5	1	0	0.5	0.5	0.53846	0	0	-0.85714	0	0	0	1	358518_99602424
	359536	un	99870882	188	F	G	-	9	1	0	1	0	1	0	0	0	0	0	0	0	0	359536_99870882
	359536	un	99870882	188	M	G	A	5	0.5	1	0	0.5	0.5	0.55556	0	0	-0.8	0	0	0	1	359536_99870882
	362548	un	100676575	165	F	T	-	5	1	0	1	0	1	0	0	0	0	0	0	0	0	362548_100676575
	362548	un	100676575	165	M	T	G	7	0.5	1	0	0.5	0.5	0.53846	0	0	-0.85714	0	0	0	1	362548_100676575
	362548	un	100676654	244	F	C	-	5	1	0	1	0	1	0	0	0	0	0	0	0	0	362548_100676654
	362548	un	100676654	244	M	C	T	6	0.5	1	0	0.5	0.5	0.54545	0	0	-0.83333	0	0	0	1	362548_100676654
	362987	un	100793803	233	F	C	-	6	1	0	1	0	1	0	0	0	0	0	0	0	0	362987_100793803
	362987	un	100793803	233	M	C	T	6	0.5	1	0	0.5	0.5	0.54545	0	0	-0.83333	0	0	0	1	362987_100793803
	366012	un	101620997	250	F	G	-	6	1	0	1	0	1	0	0	0	0	0	0	0	0	366012_101620997
	366012	un	101620997	250	M	G	T	6	0.5	1	0	0.5	0.5	0.54545	0	0	-0.83333	0	0	0	1	366012_101620997
	367547	un	102047522	248	F	T	-	6	1	0	1	0	1	0	0	0	0	0	0	0	0	367547_102047522
	367547	un	102047522	248	M	T	C	5	0.5	1	0	0.5	0.5	0.55556	0	0	-0.8	0	0	0	1	367547_102047522
	367547	un	102047557	283	F	T	-	6	1	0	1	0	1	0	0	0	0	0	0	0	0	367547_102047557
	367547	un	102047557	283	M	T	C	5	0.5	1	0	0.5	0.5	0.55556	0	0	-0.8	0	0	0	1	367547_102047557
	372702	un	103464366	205	F	G	-	7	1	0	1	0	1	0	0	0	0	0	0	0	0	372702_103464366
	372702	un	103464366	205	M	G	A	5	0.5	1	0	0.5	0.5	0.55556	0	0	-0.8	0	0	0	1	372702_103464366
	374385	un	103925616	74	F	G	-	6	1	0	1	0	1	0	0	0	0	0	0	0	0	374385_103925616
	374385	un	103925616	74	M	G	A	5	0.5	1	0	0.5	0.5	0.55556	0	0	-0.8	0	0	0	1	374385_103925616
	376706	un	104564696	25	F	A	-	6	1	0	1	0	1	0	0	0	0	0	0	0	0	376706_104564696
	376706	un	104564696	25	M	A	G	6	0.5	1	0	0.5	0.5	0.54545	0	0	-0.83333	0	0	0	1	376706_104564696
	377008	un	104649143	186	F	C	-	8	1	0	1	0	1	0	0	0	0	0	0	0	0	377008_104649143
	377008	un	104649143	186	M	C	T	6	0.5	1	0	0.5	0.5	0.54545	0	0	-0.83333	0	0	0	1	377008_104649143
	377464	un	104773959	20	F	C	-	7	1	0	1	0	1	0	0	0	0	0	0	0	0	377464_104773959
	377464	un	104773959	20	M	C	T	5	0.5	1	0	0.5	0.5	0.55556	0	0	-0.8	0	0	0	1	377464_104773959
	385606	un	107014323	288	F	G	-	5	1	0	1	0	1	0	0	0	0	0	0	0	0	385606_107014323
	385606	un	107014323	288	M	G	A	9	0.5	1	0	0.5	0.5	0.52941	0	0	-0.88889	0	0	0	1	385606_107014323
	387606	un	107560552	265	F	C	-	8	1	0	1	0	1	0	0	0	0	0	0	0	0	387606_107560552
	387606	un	107560552	265	M	C	A	6	0.5	1	0	0.5	0.5	0.54545	0	0	-0.83333	0	0	0	1	387606_107560552
	387739	un	107597184	277	F	A	-	9	1	0	1	0	1	0	0	0	0	0	0	0	0	387739_107597184
	387739	un	107597184	277	M	A	C	5	0.5	1	0	0.5	0.5	0.55556	0	0	-0.8	0	0	0	1	387739_107597184
	389147	un	107982105	263	F	G	-	6	1	0	1	0	1	0	0	0	0	0	0	0	0	389147_107982105
	389147	un	107982105	263	M	G	A	5	0.5	1	0	0.5	0.5	0.55556	0	0	-0.8	0	0	0	1	389147_107982105
	389369	un	108043881	101	F	G	-	9	1	0	1	0	1	0	0	0	0	0	0	0	0	389369_108043881
	389369	un	108043881	101	M	G	C	5	0.5	1	0	0.5	0.5	0.55556	0	0	-0.8	0	0	0	1	389369_108043881
	389783	un	108157823	263	F	G	-	7	1	0	1	0	1	0	0	0	0	0	0	0	0	389783_108157823
	389783	un	108157823	263	M	G	A	5	0.5	1	0	0.5	0.5	0.55556	0	0	-0.8	0	0	0	1	389783_108157823
	392567	un	108922031	79	F	C	-	9	1	0	1	0	1	0	0	0	0	0	0	0	0	392567_108922031
	392567	un	108922031	79	M	C	T	8	0.5	1	0	0.5	0.5	0.53333	0	0	-0.875	0	0	0	1	392567_108922031
	392916	un	109018575	170	F	A	-	9	1	0	1	0	1	0	0	0	0	0	0	0	0	392916_109018575
	392916	un	109018575	170	M	A	C	5	0.5	1	0	0.5	0.5	0.55556	0	0	-0.8	0	0	0	1	392916_109018575
	393602	un	109206864	155	F	C	-	10	1	0	1	0	1	0	0	0	0	0	0	0	0	393602_109206864
	393602	un	109206864	155	M	C	T	8	0.5	1	0	0.5	0.5	0.53333	0	0	-0.875	0	0	0	1	393602_109206864
	396326	un	109956958	131	F	T	-	5	1	0	1	0	1	0	0	0	0	0	0	0	0	396326_109956958
	396326	un	109956958	131	M	T	C	5	0.5	1	0	0.5	0.5	0.55556	0	0	-0.8	0	0	0	1	396326_109956958
	396375	un	109969870	160	F	T	-	7	1	0	1	0	1	0	0	0	0	0	0	0	0	396375_109969870
	396375	un	109969870	160	M	T	C	8	0.5	1	0	0.5	0.5	0.53333	0	0	-0.875	0	0	0	1	396375_109969870
	397875	un	110383293	25	F	A	-	5	1	0	1	0	1	0	0	0	0	0	0	0	0	397875_110383293
	397875	un	110383293	25	M	A	G	5	0.5	1	0	0.5	0.5	0.55556	0	0	-0.8	0	0	0	1	397875_110383293
	403522	un	111932794	271	F	A	-	10	1	0	1	0	1	0	0	0	0	0	0	0	0	403522_111932794
	403522	un	111932794	271	M	A	C	6	0.5	1	0	0.5	0.5	0.54545	0	0	-0.83333	0	0	0	1	403522_111932794
	403522	un	111932795	272	F	T	-	10	1	0	1	0	1	0	0	0	0	0	0	0	0	403522_111932795
	403522	un	111932795	272	M	T	A	6	0.5	1	0	0.5	0.5	0.54545	0	0	-0.83333	0	0	0	1	403522_111932795
	406592	un	112779177	192	F	G	-	7	1	0	1	0	1	0	0	0	0	0	0	0	0	406592_112779177
	406592	un	112779177	192	M	G	C	5	0.5	1	0	0.5	0.5	0.55556	0	0	-0.8	0	0	0	1	406592_112779177
	406968	un	112884261	97	F	C	-	8	1	0	1	0	1	0	0	0	0	0	0	0	0	406968_112884261
	406968	un	112884261	97	M	C	G	7	0.5	1	0	0.5	0.5	0.53846	0	0	-0.85714	0	0	0	1	406968_112884261
	408269	un	113245809	235	F	C	-	5	1	0	1	0	1	0	0	0	0	0	0	0	0	408269_113245809
	408269	un	113245809	235	M	C	T	6	0.5	1	0	0.5	0.5	0.54545	0	0	-0.83333	0	0	0	1	408269_113245809
	411232	un	114068012	10	F	A	-	6	1	0	1	0	1	0	0	0	0	0	0	0	0	411232_114068012
	411232	un	114068012	10	M	A	G	7	0.5	1	0	0.5	0.5	0.53846	0	0	-0.85714	0	0	0	1	411232_114068012
	411232	un	114068279	277	F	C	-	6	1	0	1	0	1	0	0	0	0	0	0	0	0	411232_114068279
	411232	un	114068279	277	M	C	T	6	0.5	1	0	0.5	0.5	0.54545	0	0	-0.83333	0	0	0	1	411232_114068279
	412450	un	114407494	283	F	G	-	9	1	0	1	0	1	0	0	0	0	0	0	0	0	412450_114407494
	412450	un	114407494	283	M	G	T	9	0.5	1	0	0.5	0.5	0.52941	0	0	-0.88889	0	0	0	1	412450_114407494
	412450	un	114407496	285	F	G	-	9	1	0	1	0	1	0	0	0	0	0	0	0	0	412450_114407496
	412450	un	114407496	285	M	G	T	9	0.5	1	0	0.5	0.5	0.52941	0	0	-0.88889	0	0	0	1	412450_114407496
	412645	un	114462041	194	F	G	-	5	1	0	1	0	1	0	0	0	0	0	0	0	0	412645_114462041
	412645	un	114462041	194	M	G	T	5	0.5	1	0	0.5	0.5	0.55556	0	0	-0.8	0	0	0	1	412645_114462041
	412773	un	114496584	47	F	C	-	5	1	0	1	0	1	0	0	0	0	0	0	0	0	412773_114496584
	412773	un	114496584	47	M	C	T	5	0.5	1	0	0.5	0.5	0.55556	0	0	-0.8	0	0	0	1	412773_114496584
	415593	un	115278054	252	F	G	-	9	1	0	1	0	1	0	0	0	0	0	0	0	0	415593_115278054
	415593	un	115278054	252	M	G	T	9	0.5	1	0	0.5	0.5	0.52941	0	0	-0.88889	0	0	0	1	415593_115278054
	416048	un	115404705	212	F	C	-	5	1	0	1	0	1	0	0	0	0	0	0	0	0	416048_115404705
	416048	un	115404705	212	M	C	T	5	0.5	1	0	0.5	0.5	0.55556	0	0	-0.8	0	0	0	1	416048_115404705
	417799	un	115890354	232	F	G	-	9	1	0	1	0	1	0	0	0	0	0	0	0	0	417799_115890354
	417799	un	115890354	232	M	G	A	6	0.5	1	0	0.5	0.5	0.54545	0	0	-0.83333	0	0	0	1	417799_115890354
	417974	un	115938660	5	F	C	-	6	1	0	1	0	1	0	0	0	0	0	0	0	0	417974_115938660
	417974	un	115938660	5	M	C	G	5	0.5	1	0	0.5	0.5	0.55556	0	0	-0.8	0	0	0	1	417974_115938660
	417974	un	115938845	190	F	A	-	7	1	0	1	0	1	0	0	0	0	0	0	0	0	417974_115938845
	417974	un	115938845	190	M	A	G	5	0.5	1	0	0.5	0.5	0.55556	0	0	-0.8	0	0	0	1	417974_115938845
	417974	un	115938913	258	F	C	-	7	1	0	1	0	1	0	0	0	0	0	0	0	0	417974_115938913
	417974	un	115938913	258	M	C	A	5	0.5	1	0	0.5	0.5	0.55556	0	0	-0.8	0	0	0	1	417974_115938913
	418130	un	115983675	288	F	G	-	9	1	0	1	0	1	0	0	0	0	0	0	0	0	418130_115983675
	418130	un	115983675	288	M	G	A	8	0.5	1	0	0.5	0.5	0.53333	0	0	-0.875	0	0	0	1	418130_115983675
	419659	un	116411180	169	F	A	-	8	1	0	1	0	1	0	0	0	0	0	0	0	0	419659_116411180
	419659	un	116411180	169	M	A	C	7	0.5	1	0	0.5	0.5	0.53846	0	0	-0.85714	0	0	0	1	419659_116411180
	422403	un	117177636	57	F	C	-	5	1	0	1	0	1	0	0	0	0	0	0	0	0	422403_117177636
	422403	un	117177636	57	M	C	T	8	0.5	1	0	0.5	0.5	0.53333	0	0	-0.875	0	0	0	1	422403_117177636
	422403	un	117177865	286	F	C	-	5	1	0	1	0	1	0	0	0	0	0	0	0	0	422403_117177865
	422403	un	117177865	286	M	C	A	8	0.5	1	0	0.5	0.5	0.53333	0	0	-0.875	0	0	0	1	422403_117177865
	424262	un	117693283	100	F	T	-	5	1	0	1	0	1	0	0	0	0	0	0	0	0	424262_117693283
	424262	un	117693283	100	M	T	C	5	0.5	1	0	0.5	0.5	0.55556	0	0	-0.8	0	0	0	1	424262_117693283
	424262	un	117693357	174	F	T	-	5	1	0	1	0	1	0	0	0	0	0	0	0	0	424262_117693357
	424262	un	117693357	174	M	T	A	5	0.5	1	0	0.5	0.5	0.55556	0	0	-0.8	0	0	0	1	424262_117693357
	424262	un	117693389	206	F	G	-	5	1	0	1	0	1	0	0	0	0	0	0	0	0	424262_117693389
	424262	un	117693389	206	M	G	C	5	0.5	1	0	0.5	0.5	0.55556	0	0	-0.8	0	0	0	1	424262_117693389
	424262	un	117693403	220	F	T	-	5	1	0	1	0	1	0	0	0	0	0	0	0	0	424262_117693403
	424262	un	117693403	220	M	T	A	5	0.5	1	0	0.5	0.5	0.55556	0	0	-0.8	0	0	0	1	424262_117693403
	427182	un	118504728	99	F	C	-	8	1	0	1	0	1	0	0	0	0	0	0	0	0	427182_118504728
	427182	un	118504728	99	M	C	T	7	0.5	1	0	0.5	0.5	0.53846	0	0	-0.85714	0	0	0	1	427182_118504728
	430654	un	119471154	264	F	C	-	10	1	0	1	0	1	0	0	0	0	0	0	0	0	430654_119471154
	430654	un	119471154	264	M	C	T	5	0.5	1	0	0.5	0.5	0.55556	0	0	-0.8	0	0	0	1	430654_119471154
	430944	un	119551360	210	F	G	-	8	1	0	1	0	1	0	0	0	0	0	0	0	0	430944_119551360
	430944	un	119551360	210	M	G	A	6	0.5	1	0	0.5	0.5	0.54545	0	0	-0.83333	0	0	0	1	430944_119551360
	430944	un	119551426	276	F	T	-	8	1	0	1	0	1	0	0	0	0	0	0	0	0	430944_119551426
	430944	un	119551426	276	M	T	G	6	0.5	1	0	0.5	0.5	0.54545	0	0	-0.83333	0	0	0	1	430944_119551426
	432527	un	119991748	149	F	A	-	6	1	0	1	0	1	0	0	0	0	0	0	0	0	432527_119991748
	432527	un	119991748	149	M	A	G	5	0.5	1	0	0.5	0.5	0.55556	0	0	-0.8	0	0	0	1	432527_119991748
	432527	un	119991769	170	F	C	-	6	1	0	1	0	1	0	0	0	0	0	0	0	0	432527_119991769
	432527	un	119991769	170	M	C	A	5	0.5	1	0	0.5	0.5	0.55556	0	0	-0.8	0	0	0	1	432527_119991769
	432527	un	119991779	180	F	A	-	6	1	0	1	0	1	0	0	0	0	0	0	0	0	432527_119991779
	432527	un	119991779	180	M	A	G	5	0.5	1	0	0.5	0.5	0.55556	0	0	-0.8	0	0	0	1	432527_119991779
	432527	un	119991809	210	F	T	-	6	1	0	1	0	1	0	0	0	0	0	0	0	0	432527_119991809
	432527	un	119991809	210	M	T	G	5	0.5	1	0	0.5	0.5	0.55556	0	0	-0.8	0	0	0	1	432527_119991809
	432527	un	119991832	233	F	T	-	6	1	0	1	0	1	0	0	0	0	0	0	0	0	432527_119991832
	432527	un	119991832	233	M	T	C	5	0.5	1	0	0.5	0.5	0.55556	0	0	-0.8	0	0	0	1	432527_119991832
	432527	un	119991840	241	F	G	-	6	1	0	1	0	1	0	0	0	0	0	0	0	0	432527_119991840
	432527	un	119991840	241	M	G	A	5	0.5	1	0	0.5	0.5	0.55556	0	0	-0.8	0	0	0	1	432527_119991840
	432527	un	119991849	250	F	T	-	6	1	0	1	0	1	0	0	0	0	0	0	0	0	432527_119991849
	432527	un	119991849	250	M	T	C	5	0.5	1	0	0.5	0.5	0.55556	0	0	-0.8	0	0	0	1	432527_119991849
	432527	un	119991870	271	F	T	-	6	1	0	1	0	1	0	0	0	0	0	0	0	0	432527_119991870
	432527	un	119991870	271	M	T	A	5	0.5	1	0	0.5	0.5	0.55556	0	0	-0.8	0	0	0	1	432527_119991870
	432976	un	120115378	138	F	A	-	9	1	0	1	0	1	0	0	0	0	0	0	0	0	432976_120115378
	432976	un	120115378	138	M	A	G	5	0.5	1	0	0.5	0.5	0.55556	0	0	-0.8	0	0	0	1	432976_120115378
	433894	un	120371123	52	F	G	-	7	1	0	1	0	1	0	0	0	0	0	0	0	0	433894_120371123
	433894	un	120371123	52	M	G	T	5	0.5	1	0	0.5	0.5	0.55556	0	0	-0.8	0	0	0	1	433894_120371123
	433894	un	120371124	53	F	C	-	7	1	0	1	0	1	0	0	0	0	0	0	0	0	433894_120371124
	433894	un	120371124	53	M	C	G	5	0.5	1	0	0.5	0.5	0.55556	0	0	-0.8	0	0	0	1	433894_120371124
	433894	un	120371332	261	F	G	-	7	1	0	1	0	1	0	0	0	0	0	0	0	0	433894_120371332
	433894	un	120371332	261	M	G	A	5	0.5	1	0	0.5	0.5	0.55556	0	0	-0.8	0	0	0	1	433894_120371332
	434785	un	120619163	58	F	C	-	9	1	0	1	0	1	0	0	0	0	0	0	0	0	434785_120619163
	434785	un	120619163	58	M	C	T	5	0.5	1	0	0.5	0.5	0.55556	0	0	-0.8	0	0	0	1	434785_120619163
	434785	un	120619287	182	F	T	-	9	1	0	1	0	1	0	0	0	0	0	0	0	0	434785_120619287
	434785	un	120619287	182	M	T	C	5	0.5	1	0	0.5	0.5	0.55556	0	0	-0.8	0	0	0	1	434785_120619287
	440128	un	122102605	56	F	T	-	7	1	0	1	0	1	0	0	0	0	0	0	0	0	440128_122102605
	440128	un	122102605	56	M	T	C	7	0.5	1	0	0.5	0.5	0.53846	0	0	-0.85714	0	0	0	1	440128_122102605
	440716	un	122265758	278	F	G	-	9	1	0	1	0	1	0	0	0	0	0	0	0	0	440716_122265758
	440716	un	122265758	278	M	G	A	8	0.5	1	0	0.5	0.5	0.53333	0	0	-0.875	0	0	0	1	440716_122265758
	441243	un	122412001	69	F	G	-	5	1	0	1	0	1	0	0	0	0	0	0	0	0	441243_122412001
	441243	un	122412001	69	M	G	A	8	0.5	1	0	0.5	0.5	0.53333	0	0	-0.875	0	0	0	1	441243_122412001
	442290	un	122704056	59	F	A	-	5	1	0	1	0	1	0	0	0	0	0	0	0	0	442290_122704056
	442290	un	122704056	59	M	A	C	7	0.5	1	0	0.5	0.5	0.53846	0	0	-0.85714	0	0	0	1	442290_122704056
	442290	un	122704204	207	F	C	-	5	1	0	1	0	1	0	0	0	0	0	0	0	0	442290_122704204
	442290	un	122704204	207	M	C	T	7	0.5	1	0	0.5	0.5	0.53846	0	0	-0.85714	0	0	0	1	442290_122704204
	442290	un	122704235	238	F	T	-	5	1	0	1	0	1	0	0	0	0	0	0	0	0	442290_122704235
	442290	un	122704235	238	M	T	C	7	0.5	1	0	0.5	0.5	0.53846	0	0	-0.85714	0	0	0	1	442290_122704235
	442290	un	122704237	240	F	C	-	5	1	0	1	0	1	0	0	0	0	0	0	0	0	442290_122704237
	442290	un	122704237	240	M	C	T	7	0.5	1	0	0.5	0.5	0.53846	0	0	-0.85714	0	0	0	1	442290_122704237
	443102	un	122930033	198	F	G	-	9	1	0	1	0	1	0	0	0	0	0	0	0	0	443102_122930033
	443102	un	122930033	198	M	G	A	8	0.5	1	0	0.5	0.5	0.53333	0	0	-0.875	0	0	0	1	443102_122930033
	446293	un	123811751	262	F	A	-	6	1	0	1	0	1	0	0	0	0	0	0	0	0	446293_123811751
	446293	un	123811751	262	M	A	T	5	0.5	1	0	0.5	0.5	0.55556	0	0	-0.8	0	0	0	1	446293_123811751
	447530	un	124156637	160	F	A	-	6	1	0	1	0	1	0	0	0	0	0	0	0	0	447530_124156637
	447530	un	124156637	160	M	A	G	6	0.5	1	0	0.5	0.5	0.54545	0	0	-0.83333	0	0	0	1	447530_124156637
	448442	un	124408052	172	F	C	-	6	1	0	1	0	1	0	0	0	0	0	0	0	0	448442_124408052
	448442	un	124408052	172	M	C	T	6	0.5	1	0	0.5	0.5	0.54545	0	0	-0.83333	0	0	0	1	448442_124408052
	452626	un	125569299	52	F	G	-	6	1	0	1	0	1	0	0	0	0	0	0	0	0	452626_125569299
	452626	un	125569299	52	M	G	T	5	0.5	1	0	0.5	0.5	0.55556	0	0	-0.8	0	0	0	1	452626_125569299
	455630	un	126407889	12	F	C	-	8	1	0	1	0	1	0	0	0	0	0	0	0	0	455630_126407889
	455630	un	126407889	12	M	C	G	6	0.5	1	0	0.5	0.5	0.54545	0	0	-0.83333	0	0	0	1	455630_126407889
	455630	un	126407914	37	F	T	-	8	1	0	1	0	1	0	0	0	0	0	0	0	0	455630_126407914
	455630	un	126407914	37	M	T	A	6	0.5	1	0	0.5	0.5	0.54545	0	0	-0.83333	0	0	0	1	455630_126407914
	455630	un	126408082	205	F	T	-	8	1	0	1	0	1	0	0	0	0	0	0	0	0	455630_126408082
	455630	un	126408082	205	M	T	C	6	0.5	1	0	0.5	0.5	0.54545	0	0	-0.83333	0	0	0	1	455630_126408082
	457019	un	126790840	50	F	T	-	9	1	0	1	0	1	0	0	0	0	0	0	0	0	457019_126790840
	457019	un	126790840	50	M	T	A	5	0.5	1	0	0.5	0.5	0.55556	0	0	-0.8	0	0	0	1	457019_126790840
	457019	un	126790967	177	F	T	-	9	1	0	1	0	1	0	0	0	0	0	0	0	0	457019_126790967
	457019	un	126790967	177	M	T	C	5	0.5	1	0	0.5	0.5	0.55556	0	0	-0.8	0	0	0	1	457019_126790967
	457019	un	126791043	253	F	C	-	9	1	0	1	0	1	0	0	0	0	0	0	0	0	457019_126791043
	457019	un	126791043	253	M	C	A	5	0.5	1	0	0.5	0.5	0.55556	0	0	-0.8	0	0	0	1	457019_126791043
	463556	un	128603449	198	F	C	-	6	1	0	1	0	1	0	0	0	0	0	0	0	0	463556_128603449
	463556	un	128603449	198	M	C	T	8	0.5	1	0	0.5	0.5	0.53333	0	0	-0.875	0	0	0	1	463556_128603449
	464870	un	128968896	27	F	C	-	7	1	0	1	0	1	0	0	0	0	0	0	0	0	464870_128968896
	464870	un	128968896	27	M	C	T	9	0.5	1	0	0.5	0.5	0.52941	0	0	-0.88889	0	0	0	1	464870_128968896
	465370	un	129107934	165	F	C	-	5	1	0	1	0	1	0	0	0	0	0	0	0	0	465370_129107934
	465370	un	129107934	165	M	C	T	7	0.5	1	0	0.5	0.5	0.53846	0	0	-0.85714	0	0	0	1	465370_129107934
	466269	un	129355677	64	F	T	-	8	1	0	1	0	1	0	0	0	0	0	0	0	0	466269_129355677
	466269	un	129355677	64	M	T	A	5	0.5	1	0	0.5	0.5	0.55556	0	0	-0.8	0	0	0	1	466269_129355677
	468825	un	130068011	226	F	G	-	8	1	0	1	0	1	0	0	0	0	0	0	0	0	468825_130068011
	468825	un	130068011	226	M	G	T	8	0.5	1	0	0.5	0.5	0.53333	0	0	-0.875	0	0	0	1	468825_130068011
	470071	un	130412568	171	F	G	-	9	1	0	1	0	1	0	0	0	0	0	0	0	0	470071_130412568
	470071	un	130412568	171	M	G	A	6	0.5	1	0	0.5	0.5	0.54545	0	0	-0.83333	0	0	0	1	470071_130412568
	470219	un	130454129	132	F	C	-	10	1	0	1	0	1	0	0	0	0	0	0	0	0	470219_130454129
	470219	un	130454129	132	M	C	T	9	0.5	1	0	0.5	0.5	0.52941	0	0	-0.88889	0	0	0	1	470219_130454129
	470344	un	130489513	124	F	G	-	7	1	0	1	0	1	0	0	0	0	0	0	0	0	470344_130489513
	470344	un	130489513	124	M	G	A	5	0.5	1	0	0.5	0.5	0.55556	0	0	-0.8	0	0	0	1	470344_130489513
	471386	un	130781118	259	F	G	-	9	1	0	1	0	1	0	0	0	0	0	0	0	0	471386_130781118
	471386	un	130781118	259	M	G	A	5	0.5	1	0	0.5	0.5	0.55556	0	0	-0.8	0	0	0	1	471386_130781118
	475094	un	131813484	65	F	C	-	8	1	0	1	0	1	0	0	0	0	0	0	0	0	475094_131813484
	475094	un	131813484	65	M	C	T	8	0.5	1	0	0.5	0.5	0.53333	0	0	-0.875	0	0	0	1	475094_131813484
	476179	un	132114671	234	F	T	-	7	1	0	1	0	1	0	0	0	0	0	0	0	0	476179_132114671
	476179	un	132114671	234	M	T	C	5	0.5	1	0	0.5	0.5	0.55556	0	0	-0.8	0	0	0	1	476179_132114671
	476179	un	132114676	239	F	T	-	7	1	0	1	0	1	0	0	0	0	0	0	0	0	476179_132114676
	476179	un	132114676	239	M	T	C	5	0.5	1	0	0.5	0.5	0.55556	0	0	-0.8	0	0	0	1	476179_132114676
	476179	un	132114683	246	F	C	-	7	1	0	1	0	1	0	0	0	0	0	0	0	0	476179_132114683
	476179	un	132114683	246	M	C	A	5	0.5	1	0	0.5	0.5	0.55556	0	0	-0.8	0	0	0	1	476179_132114683
	476179	un	132114685	248	F	G	-	7	1	0	1	0	1	0	0	0	0	0	0	0	0	476179_132114685
	476179	un	132114685	248	M	G	A	5	0.5	1	0	0.5	0.5	0.55556	0	0	-0.8	0	0	0	1	476179_132114685
	476179	un	132114701	264	F	A	-	7	1	0	1	0	1	0	0	0	0	0	0	0	0	476179_132114701
	476179	un	132114701	264	M	A	G	5	0.5	1	0	0.5	0.5	0.55556	0	0	-0.8	0	0	0	1	476179_132114701
	479518	un	133042854	252	F	G	-	6	1	0	1	0	1	0	0	0	0	0	0	0	0	479518_133042854
	479518	un	133042854	252	M	G	A	5	0.5	1	0	0.5	0.5	0.55556	0	0	-0.8	0	0	0	1	479518_133042854
	480631	un	133351629	25	F	A	-	10	1	0	1	0	1	0	0	0	0	0	0	0	0	480631_133351629
	480631	un	133351629	25	M	A	T	7	0.5	1	0	0.5	0.5	0.53846	0	0	-0.85714	0	0	0	1	480631_133351629
	480631	un	133351630	26	F	T	-	10	1	0	1	0	1	0	0	0	0	0	0	0	0	480631_133351630
	480631	un	133351630	26	M	T	G	7	0.5	1	0	0.5	0.5	0.53846	0	0	-0.85714	0	0	0	1	480631_133351630
	480821	un	133404231	17	F	T	-	9	1	0	1	0	1	0	0	0	0	0	0	0	0	480821_133404231
	480821	un	133404231	17	M	T	G	9	0.5	1	0	0.5	0.5	0.52941	0	0	-0.88889	0	0	0	1	480821_133404231
	480821	un	133404311	97	F	A	-	9	1	0	1	0	1	0	0	0	0	0	0	0	0	480821_133404311
	480821	un	133404311	97	M	A	G	9	0.5	1	0	0.5	0.5	0.52941	0	0	-0.88889	0	0	0	1	480821_133404311
	482011	un	133732639	197	F	G	-	8	1	0	1	0	1	0	0	0	0	0	0	0	0	482011_133732639
	482011	un	133732639	197	M	G	A	8	0.5	1	0	0.5	0.5	0.53333	0	0	-0.875	0	0	0	1	482011_133732639
	483357	un	134105210	210	F	C	-	5	1	0	1	0	1	0	0	0	0	0	0	0	0	483357_134105210
	483357	un	134105210	210	M	C	A	6	0.5	1	0	0.5	0.5	0.54545	0	0	-0.83333	0	0	0	1	483357_134105210
	483357	un	134105225	225	F	C	-	5	1	0	1	0	1	0	0	0	0	0	0	0	0	483357_134105225
	483357	un	134105225	225	M	C	T	6	0.5	1	0	0.5	0.5	0.54545	0	0	-0.83333	0	0	0	1	483357_134105225
	483715	un	134204079	51	F	A	-	8	1	0	1	0	1	0	0	0	0	0	0	0	0	483715_134204079
	483715	un	134204079	51	M	A	T	6	0.5	1	0	0.5	0.5	0.54545	0	0	-0.83333	0	0	0	1	483715_134204079
	486143	un	134879155	162	F	C	-	7	1	0	1	0	1	0	0	0	0	0	0	0	0	486143_134879155
	486143	un	134879155	162	M	C	A	7	0.5	1	0	0.5	0.5	0.53846	0	0	-0.85714	0	0	0	1	486143_134879155
	486535	un	134987924	50	F	A	-	8	1	0	1	0	1	0	0	0	0	0	0	0	0	486535_134987924
	486535	un	134987924	50	M	A	T	7	0.5	1	0	0.5	0.5	0.53846	0	0	-0.85714	0	0	0	1	486535_134987924
	489553	un	135829284	16	F	A	-	9	1	0	1	0	1	0	0	0	0	0	0	0	0	489553_135829284
	489553	un	135829284	16	M	A	T	10	0.5	1	0	0.5	0.5	0.52632	0	0	-0.9	0	0	0	1	489553_135829284
	489553	un	135829520	252	F	G	-	9	1	0	1	0	1	0	0	0	0	0	0	0	0	489553_135829520
	489553	un	135829520	252	M	G	T	10	0.5	1	0	0.5	0.5	0.52632	0	0	-0.9	0	0	0	1	489553_135829520
	490365	un	136053864	13	F	T	-	5	1	0	1	0	1	0	0	0	0	0	0	0	0	490365_136053864
	490365	un	136053864	13	M	T	G	5	0.5	1	0	0.5	0.5	0.55556	0	0	-0.8	0	0	0	1	490365_136053864
	491171	un	136277276	30	F	A	-	9	1	0	1	0	1	0	0	0	0	0	0	0	0	491171_136277276
	491171	un	136277276	30	M	A	C	5	0.5	1	0	0.5	0.5	0.55556	0	0	-0.8	0	0	0	1	491171_136277276
	491171	un	136277336	90	F	G	-	9	1	0	1	0	1	0	0	0	0	0	0	0	0	491171_136277336
	491171	un	136277336	90	M	G	T	5	0.5	1	0	0.5	0.5	0.55556	0	0	-0.8	0	0	0	1	491171_136277336
	491264	un	136303450	129	F	G	-	10	1	0	1	0	1	0	0	0	0	0	0	0	0	491264_136303450
	491264	un	136303450	129	M	G	A	5	0.5	1	0	0.5	0.5	0.55556	0	0	-0.8	0	0	0	1	491264_136303450
	491897	un	136479472	185	F	C	-	7	1	0	1	0	1	0	0	0	0	0	0	0	0	491897_136479472
	491897	un	136479472	185	M	C	A	8	0.5	1	0	0.5	0.5	0.53333	0	0	-0.875	0	0	0	1	491897_136479472
	494084	un	137085926	183	F	A	-	6	1	0	1	0	1	0	0	0	0	0	0	0	0	494084_137085926
	494084	un	137085926	183	M	A	G	6	0.5	1	0	0.5	0.5	0.54545	0	0	-0.83333	0	0	0	1	494084_137085926
	494677	un	137249456	113	F	C	-	5	1	0	1	0	1	0	0	0	0	0	0	0	0	494677_137249456
	494677	un	137249456	113	M	C	T	5	0.5	1	0	0.5	0.5	0.55556	0	0	-0.8	0	0	0	1	494677_137249456
	497055	un	137908153	88	F	A	-	7	1	0	1	0	1	0	0	0	0	0	0	0	0	497055_137908153
	497055	un	137908153	88	M	A	T	5	0.5	1	0	0.5	0.5	0.55556	0	0	-0.8	0	0	0	1	497055_137908153
	498431	un	138292444	276	F	T	-	5	1	0	1	0	1	0	0	0	0	0	0	0	0	498431_138292444
	498431	un	138292444	276	M	T	G	6	0.5	1	0	0.5	0.5	0.54545	0	0	-0.83333	0	0	0	1	498431_138292444
	501512	un	139144124	35	F	G	-	9	1	0	1	0	1	0	0	0	0	0	0	0	0	501512_139144124
	501512	un	139144124	35	M	G	A	6	0.5	1	0	0.5	0.5	0.54545	0	0	-0.83333	0	0	0	1	501512_139144124
	502440	un	139399081	86	F	C	-	6	1	0	1	0	1	0	0	0	0	0	0	0	0	502440_139399081
	502440	un	139399081	86	M	C	T	5	0.5	1	0	0.5	0.5	0.55556	0	0	-0.8	0	0	0	1	502440_139399081
	503965	un	139819215	31	F	C	-	5	1	0	1	0	1	0	0	0	0	0	0	0	0	503965_139819215
	503965	un	139819215	31	M	C	T	9	0.5	1	0	0.5	0.5	0.52941	0	0	-0.88889	0	0	0	1	503965_139819215
	503965	un	139819341	157	F	C	-	5	1	0	1	0	1	0	0	0	0	0	0	0	0	503965_139819341
	503965	un	139819341	157	M	C	T	9	0.5	1	0	0.5	0.5	0.52941	0	0	-0.88889	0	0	0	1	503965_139819341
	504841	un	140059205	50	F	T	-	8	1	0	1	0	1	0	0	0	0	0	0	0	0	504841_140059205
	504841	un	140059205	50	M	T	C	6	0.5	1	0	0.5	0.5	0.54545	0	0	-0.83333	0	0	0	1	504841_140059205
	505073	un	140124458	120	F	A	-	9	1	0	1	0	1	0	0	0	0	0	0	0	0	505073_140124458
	505073	un	140124458	120	M	A	G	7	0.5	1	0	0.5	0.5	0.53846	0	0	-0.85714	0	0	0	1	505073_140124458
	507772	un	140871006	235	F	T	-	9	1	0	1	0	1	0	0	0	0	0	0	0	0	507772_140871006
	507772	un	140871006	235	M	T	G	6	0.5	1	0	0.5	0.5	0.54545	0	0	-0.83333	0	0	0	1	507772_140871006
	508078	un	140954915	182	F	C	-	5	1	0	1	0	1	0	0	0	0	0	0	0	0	508078_140954915
	508078	un	140954915	182	M	C	T	5	0.5	1	0	0.5	0.5	0.55556	0	0	-0.8	0	0	0	1	508078_140954915
	508488	un	141068230	18	F	G	-	6	1	0	1	0	1	0	0	0	0	0	0	0	0	508488_141068230
	508488	un	141068230	18	M	G	C	5	0.5	1	0	0.5	0.5	0.55556	0	0	-0.8	0	0	0	1	508488_141068230
	508488	un	141068442	230	F	C	-	6	1	0	1	0	1	0	0	0	0	0	0	0	0	508488_141068442
	508488	un	141068442	230	M	C	T	5	0.5	1	0	0.5	0.5	0.55556	0	0	-0.8	0	0	0	1	508488_141068442
	511728	un	141961261	65	F	T	-	5	1	0	1	0	1	0	0	0	0	0	0	0	0	511728_141961261
	511728	un	141961261	65	M	T	A	6	0.5	1	0	0.5	0.5	0.54545	0	0	-0.83333	0	0	0	1	511728_141961261
	513745	un	142522317	250	F	A	-	8	1	0	1	0	1	0	0	0	0	0	0	0	0	513745_142522317
	513745	un	142522317	250	M	A	G	5	0.5	1	0	0.5	0.5	0.55556	0	0	-0.8	0	0	0	1	513745_142522317
	514662	un	142774885	133	F	A	-	9	1	0	1	0	1	0	0	0	0	0	0	0	0	514662_142774885
	514662	un	142774885	133	M	A	G	7	0.5	1	0	0.5	0.5	0.53846	0	0	-0.85714	0	0	0	1	514662_142774885
	515956	un	143132278	116	F	C	-	8	1	0	1	0	1	0	0	0	0	0	0	0	0	515956_143132278
	515956	un	143132278	116	M	C	A	6	0.5	1	0	0.5	0.5	0.54545	0	0	-0.83333	0	0	0	1	515956_143132278
	517090	un	143445557	293	F	T	-	8	1	0	1	0	1	0	0	0	0	0	0	0	0	517090_143445557
	517090	un	143445557	293	M	T	A	6	0.5	1	0	0.5	0.5	0.54545	0	0	-0.83333	0	0	0	1	517090_143445557
	517981	un	143693561	37	F	C	-	9	1	0	1	0	1	0	0	0	0	0	0	0	0	517981_143693561
	517981	un	143693561	37	M	C	T	6	0.5	1	0	0.5	0.5	0.54545	0	0	-0.83333	0	0	0	1	517981_143693561
	518300	un	143782957	245	F	T	-	5	1	0	1	0	1	0	0	0	0	0	0	0	0	518300_143782957
	518300	un	143782957	245	M	T	G	5	0.5	1	0	0.5	0.5	0.55556	0	0	-0.8	0	0	0	1	518300_143782957
	519402	un	144085825	163	F	T	-	7	1	0	1	0	1	0	0	0	0	0	0	0	0	519402_144085825
	519402	un	144085825	163	M	T	G	6	0.5	1	0	0.5	0.5	0.54545	0	0	-0.83333	0	0	0	1	519402_144085825
	520455	un	144376939	273	F	T	-	7	1	0	1	0	1	0	0	0	0	0	0	0	0	520455_144376939
	520455	un	144376939	273	M	T	C	6	0.5	1	0	0.5	0.5	0.54545	0	0	-0.83333	0	0	0	1	520455_144376939
	523628	un	145253714	282	F	C	-	8	1	0	1	0	1	0	0	0	0	0	0	0	0	523628_145253714
	523628	un	145253714	282	M	C	G	7	0.5	1	0	0.5	0.5	0.53846	0	0	-0.85714	0	0	0	1	523628_145253714
	524018	un	145361181	230	F	C	-	8	1	0	1	0	1	0	0	0	0	0	0	0	0	524018_145361181
	524018	un	145361181	230	M	C	G	5	0.5	1	0	0.5	0.5	0.55556	0	0	-0.8	0	0	0	1	524018_145361181
	526214	un	145970406	195	F	C	-	7	1	0	1	0	1	0	0	0	0	0	0	0	0	526214_145970406
	526214	un	145970406	195	M	C	T	6	0.5	1	0	0.5	0.5	0.54545	0	0	-0.83333	0	0	0	1	526214_145970406
	526341	un	146005641	200	F	A	-	8	1	0	1	0	1	0	0	0	0	0	0	0	0	526341_146005641
	526341	un	146005641	200	M	A	C	5	0.5	1	0	0.5	0.5	0.55556	0	0	-0.8	0	0	0	1	526341_146005641
	530383	un	147125424	55	F	G	-	10	1	0	1	0	1	0	0	0	0	0	0	0	0	530383_147125424
	530383	un	147125424	55	M	G	A	8	0.5	1	0	0.5	0.5	0.53333	0	0	-0.875	0	0	0	1	530383_147125424
	533624	un	148023223	161	F	C	-	5	1	0	1	0	1	0	0	0	0	0	0	0	0	533624_148023223
	533624	un	148023223	161	M	C	T	8	0.5	1	0	0.5	0.5	0.53333	0	0	-0.875	0	0	0	1	533624_148023223
	534402	un	148238771	63	F	T	-	5	1	0	1	0	1	0	0	0	0	0	0	0	0	534402_148238771
	534402	un	148238771	63	M	T	G	5	0.5	1	0	0.5	0.5	0.55556	0	0	-0.8	0	0	0	1	534402_148238771
	536662	un	148864631	65	F	G	-	10	1	0	1	0	1	0	0	0	0	0	0	0	0	536662_148864631
	536662	un	148864631	65	M	G	A	6	0.5	1	0	0.5	0.5	0.54545	0	0	-0.83333	0	0	0	1	536662_148864631
	537582	un	149119038	17	F	G	-	8	1	0	1	0	1	0	0	0	0	0	0	0	0	537582_149119038
	537582	un	149119038	17	M	G	C	7	0.5	1	0	0.5	0.5	0.53846	0	0	-0.85714	0	0	0	1	537582_149119038
	537795	un	149178028	277	F	C	-	5	1	0	1	0	1	0	0	0	0	0	0	0	0	537795_149178028
	537795	un	149178028	277	M	C	G	5	0.5	1	0	0.5	0.5	0.55556	0	0	-0.8	0	0	0	1	537795_149178028
	541399	un	150173817	197	F	T	-	7	1	0	1	0	1	0	0	0	0	0	0	0	0	541399_150173817
	541399	un	150173817	197	M	T	C	6	0.5	1	0	0.5	0.5	0.54545	0	0	-0.83333	0	0	0	1	541399_150173817
	542329	un	150432841	102	F	T	-	6	1	0	1	0	1	0	0	0	0	0	0	0	0	542329_150432841
	542329	un	150432841	102	M	T	A	7	0.5	1	0	0.5	0.5	0.53846	0	0	-0.85714	0	0	0	1	542329_150432841
	543483	un	150751972	161	F	C	-	8	1	0	1	0	1	0	0	0	0	0	0	0	0	543483_150751972
	543483	un	150751972	161	M	C	A	5	0.5	1	0	0.5	0.5	0.55556	0	0	-0.8	0	0	0	1	543483_150751972
	543483	un	150752011	200	F	C	-	8	1	0	1	0	1	0	0	0	0	0	0	0	0	543483_150752011
	543483	un	150752011	200	M	C	T	5	0.5	1	0	0.5	0.5	0.55556	0	0	-0.8	0	0	0	1	543483_150752011
	545384	un	151274000	47	F	C	-	8	1	0	1	0	1	0	0	0	0	0	0	0	0	545384_151274000
	545384	un	151274000	47	M	C	A	6	0.5	1	0	0.5	0.5	0.54545	0	0	-0.83333	0	0	0	1	545384_151274000
	546167	un	151491785	45	F	C	-	8	1	0	1	0	1	0	0	0	0	0	0	0	0	546167_151491785
	546167	un	151491785	45	M	C	A	7	0.5	1	0	0.5	0.5	0.53846	0	0	-0.85714	0	0	0	1	546167_151491785
	546167	un	151492021	281	F	T	-	8	1	0	1	0	1	0	0	0	0	0	0	0	0	546167_151492021
	546167	un	151492021	281	M	T	A	7	0.5	1	0	0.5	0.5	0.53846	0	0	-0.85714	0	0	0	1	546167_151492021
	550473	un	152685406	267	F	A	-	8	1	0	1	0	1	0	0	0	0	0	0	0	0	550473_152685406
	550473	un	152685406	267	M	A	T	7	0.5	1	0	0.5	0.5	0.53846	0	0	-0.85714	0	0	0	1	550473_152685406
	554186	un	153715820	17	F	A	-	7	1	0	1	0	1	0	0	0	0	0	0	0	0	554186_153715820
	554186	un	153715820	17	M	A	T	5	0.5	1	0	0.5	0.5	0.55556	0	0	-0.8	0	0	0	1	554186_153715820
	555123	un	153974280	131	F	T	-	7	1	0	1	0	1	0	0	0	0	0	0	0	0	555123_153974280
	555123	un	153974280	131	M	T	A	5	0.5	1	0	0.5	0.5	0.55556	0	0	-0.8	0	0	0	1	555123_153974280
	556179	un	154265903	118	F	G	-	7	1	0	1	0	1	0	0	0	0	0	0	0	0	556179_154265903
	556179	un	154265903	118	M	G	A	5	0.5	1	0	0.5	0.5	0.55556	0	0	-0.8	0	0	0	1	556179_154265903
	560084	un	155344800	71	F	G	-	8	1	0	1	0	1	0	0	0	0	0	0	0	0	560084_155344800
	560084	un	155344800	71	M	G	A	7	0.5	1	0	0.5	0.5	0.53846	0	0	-0.85714	0	0	0	1	560084_155344800
	560989	un	155593719	186	F	G	-	8	1	0	1	0	1	0	0	0	0	0	0	0	0	560989_155593719
	560989	un	155593719	186	M	G	C	5	0.5	1	0	0.5	0.5	0.55556	0	0	-0.8	0	0	0	1	560989_155593719
	562713	un	156070440	23	F	C	-	7	1	0	1	0	1	0	0	0	0	0	0	0	0	562713_156070440
	562713	un	156070440	23	M	C	T	6	0.5	1	0	0.5	0.5	0.54545	0	0	-0.83333	0	0	0	1	562713_156070440
	562757	un	156082290	85	F	C	-	8	1	0	1	0	1	0	0	0	0	0	0	0	0	562757_156082290
	562757	un	156082290	85	M	C	T	6	0.5	1	0	0.5	0.5	0.54545	0	0	-0.83333	0	0	0	1	562757_156082290
	565078	un	156728876	244	F	T	-	5	1	0	1	0	1	0	0	0	0	0	0	0	0	565078_156728876
	565078	un	156728876	244	M	T	C	6	0.5	1	0	0.5	0.5	0.54545	0	0	-0.83333	0	0	0	1	565078_156728876
	567343	un	157358219	49	F	G	-	7	1	0	1	0	1	0	0	0	0	0	0	0	0	567343_157358219
	567343	un	157358219	49	M	G	C	6	0.5	1	0	0.5	0.5	0.54545	0	0	-0.83333	0	0	0	1	567343_157358219
	568817	un	157766665	23	F	C	-	8	1	0	1	0	1	0	0	0	0	0	0	0	0	568817_157766665
	568817	un	157766665	23	M	C	T	7	0.5	1	0	0.5	0.5	0.53846	0	0	-0.85714	0	0	0	1	568817_157766665
	568817	un	157766857	215	F	C	-	8	1	0	1	0	1	0	0	0	0	0	0	0	0	568817_157766857
	568817	un	157766857	215	M	C	T	7	0.5	1	0	0.5	0.5	0.53846	0	0	-0.85714	0	0	0	1	568817_157766857
	569411	un	157929650	26	F	C	-	7	1	0	1	0	1	0	0	0	0	0	0	0	0	569411_157929650
	569411	un	157929650	26	M	C	T	8	0.5	1	0	0.5	0.5	0.53333	0	0	-0.875	0	0	0	1	569411_157929650
	569437	un	157936742	6	F	A	-	5	1	0	1	0	1	0	0	0	0	0	0	0	0	569437_157936742
	569437	un	157936742	6	M	A	C	6	0.5	1	0	0.5	0.5	0.54545	0	0	-0.83333	0	0	0	1	569437_157936742
	569437	un	157936998	262	F	G	-	5	1	0	1	0	1	0	0	0	0	0	0	0	0	569437_157936998
	569437	un	157936998	262	M	G	A	6	0.5	1	0	0.5	0.5	0.54545	0	0	-0.83333	0	0	0	1	569437_157936998
	569884	un	158060509	283	F	G	-	8	1	0	1	0	1	0	0	0	0	0	0	0	0	569884_158060509
	569884	un	158060509	283	M	G	A	7	0.5	1	0	0.5	0.5	0.53846	0	0	-0.85714	0	0	0	1	569884_158060509
	570836	un	158323934	104	F	G	-	5	1	0	1	0	1	0	0	0	0	0	0	0	0	570836_158323934
	570836	un	158323934	104	M	G	T	5	0.5	1	0	0.5	0.5	0.55556	0	0	-0.8	0	0	0	1	570836_158323934
	570836	un	158324024	194	F	G	-	5	1	0	1	0	1	0	0	0	0	0	0	0	0	570836_158324024
	570836	un	158324024	194	M	G	T	5	0.5	1	0	0.5	0.5	0.55556	0	0	-0.8	0	0	0	1	570836_158324024
	570914	un	158345250	286	F	A	-	5	1	0	1	0	1	0	0	0	0	0	0	0	0	570914_158345250
	570914	un	158345250	286	M	A	T	7	0.5	1	0	0.5	0.5	0.53846	0	0	-0.85714	0	0	0	1	570914_158345250
	570914	un	158345252	288	F	A	-	6	1	0	1	0	1	0	0	0	0	0	0	0	0	570914_158345252
	570914	un	158345252	288	M	A	C	7	0.5	1	0	0.5	0.5	0.53846	0	0	-0.85714	0	0	0	1	570914_158345252
	571359	un	158468251	119	F	G	-	5	1	0	1	0	1	0	0	0	0	0	0	0	0	571359_158468251
	571359	un	158468251	119	M	G	A	6	0.5	1	0	0.5	0.5	0.54545	0	0	-0.83333	0	0	0	1	571359_158468251
	573409	un	159038273	259	F	C	-	5	1	0	1	0	1	0	0	0	0	0	0	0	0	573409_159038273
	573409	un	159038273	259	M	C	A	7	0.5	1	0	0.5	0.5	0.53846	0	0	-0.85714	0	0	0	1	573409_159038273
	575174	un	159527509	241	F	C	-	9	1	0	1	0	1	0	0	0	0	0	0	0	0	575174_159527509
	575174	un	159527509	241	M	C	A	6	0.5	1	0	0.5	0.5	0.54545	0	0	-0.83333	0	0	0	1	575174_159527509
	576316	un	159844451	203	F	T	-	7	1	0	1	0	1	0	0	0	0	0	0	0	0	576316_159844451
	576316	un	159844451	203	M	T	G	7	0.5	1	0	0.5	0.5	0.53846	0	0	-0.85714	0	0	0	1	576316_159844451
	576993	un	160031843	210	F	G	-	8	1	0	1	0	1	0	0	0	0	0	0	0	0	576993_160031843
	576993	un	160031843	210	M	G	A	7	0.5	1	0	0.5	0.5	0.53846	0	0	-0.85714	0	0	0	1	576993_160031843
	577631	un	160208369	79	F	G	-	6	1	0	1	0	1	0	0	0	0	0	0	0	0	577631_160208369
	577631	un	160208369	79	M	G	A	6	0.5	1	0	0.5	0.5	0.54545	0	0	-0.83333	0	0	0	1	577631_160208369
	583667	un	161835075	20	F	G	-	7	1	0	1	0	1	0	0	0	0	0	0	0	0	583667_161835075
	583667	un	161835075	20	M	G	A	5	0.5	1	0	0.5	0.5	0.55556	0	0	-0.8	0	0	0	1	583667_161835075
	589022	un	163270092	70	F	T	-	6	1	0	1	0	1	0	0	0	0	0	0	0	0	589022_163270092
	589022	un	163270092	70	M	T	A	5	0.5	1	0	0.5	0.5	0.55556	0	0	-0.8	0	0	0	1	589022_163270092
	591566	un	163953688	140	F	A	-	6	1	0	1	0	1	0	0	0	0	0	0	0	0	591566_163953688
	591566	un	163953688	140	M	A	T	5	0.5	1	0	0.5	0.5	0.55556	0	0	-0.8	0	0	0	1	591566_163953688
	591566	un	163953746	198	F	T	-	6	1	0	1	0	1	0	0	0	0	0	0	0	0	591566_163953746
	591566	un	163953746	198	M	T	C	5	0.5	1	0	0.5	0.5	0.55556	0	0	-0.8	0	0	0	1	591566_163953746
	593797	un	164555570	3	F	T	-	6	1	0	1	0	1	0	0	0	0	0	0	0	0	593797_164555570
	593797	un	164555570	3	M	T	C	5	0.5	1	0	0.5	0.5	0.55556	0	0	-0.8	0	0	0	1	593797_164555570
	597816	un	165628972	275	F	G	-	7	1	0	1	0	1	0	0	0	0	0	0	0	0	597816_165628972
	597816	un	165628972	275	M	G	A	5	0.5	1	0	0.5	0.5	0.55556	0	0	-0.8	0	0	0	1	597816_165628972
	600010	un	166225903	190	F	T	-	7	1	0	1	0	1	0	0	0	0	0	0	0	0	600010_166225903
	600010	un	166225903	190	M	T	G	6	0.5	1	0	0.5	0.5	0.54545	0	0	-0.83333	0	0	0	1	600010_166225903
	603951	un	167287682	130	F	C	-	5	1	0	1	0	1	0	0	0	0	0	0	0	0	603951_167287682
	603951	un	167287682	130	M	C	A	8	0.5	1	0	0.5	0.5	0.53333	0	0	-0.875	0	0	0	1	603951_167287682
	607735	un	168305721	246	F	A	-	5	1	0	1	0	1	0	0	0	0	0	0	0	0	607735_168305721
	607735	un	168305721	246	M	A	C	5	0.5	1	0	0.5	0.5	0.55556	0	0	-0.8	0	0	0	1	607735_168305721
	607735	un	168305751	276	F	G	-	5	1	0	1	0	1	0	0	0	0	0	0	0	0	607735_168305751
	607735	un	168305751	276	M	G	A	5	0.5	1	0	0.5	0.5	0.55556	0	0	-0.8	0	0	0	1	607735_168305751
	609925	un	168892187	268	F	G	-	7	1	0	1	0	1	0	0	0	0	0	0	0	0	609925_168892187
	609925	un	168892187	268	M	G	T	5	0.5	1	0	0.5	0.5	0.55556	0	0	-0.8	0	0	0	1	609925_168892187
	612719	un	169650078	205	F	G	-	7	1	0	1	0	1	0	0	0	0	0	0	0	0	612719_169650078
	612719	un	169650078	205	M	G	A	7	0.5	1	0	0.5	0.5	0.53846	0	0	-0.85714	0	0	0	1	612719_169650078
	612719	un	169650142	269	F	C	-	7	1	0	1	0	1	0	0	0	0	0	0	0	0	612719_169650142
	612719	un	169650142	269	M	C	T	7	0.5	1	0	0.5	0.5	0.53846	0	0	-0.85714	0	0	0	1	612719_169650142
	612897	un	169698744	186	F	C	-	8	1	0	1	0	1	0	0	0	0	0	0	0	0	612897_169698744
	612897	un	169698744	186	M	C	T	6	0.5	1	0	0.5	0.5	0.54545	0	0	-0.83333	0	0	0	1	612897_169698744
	612927	un	169706969	110	F	C	-	7	1	0	1	0	1	0	0	0	0	0	0	0	0	612927_169706969
	612927	un	169706969	110	M	C	T	8	0.5	1	0	0.5	0.5	0.53333	0	0	-0.875	0	0	0	1	612927_169706969
	614322	un	170082329	119	F	C	-	7	1	0	1	0	1	0	0	0	0	0	0	0	0	614322_170082329
	614322	un	170082329	119	M	C	A	5	0.5	1	0	0.5	0.5	0.55556	0	0	-0.8	0	0	0	1	614322_170082329
	614387	un	170099868	122	F	G	-	6	1	0	1	0	1	0	0	0	0	0	0	0	0	614387_170099868
	614387	un	170099868	122	M	G	A	5	0.5	1	0	0.5	0.5	0.55556	0	0	-0.8	0	0	0	1	614387_170099868
	615353	un	170362014	196	F	C	-	7	1	0	1	0	1	0	0	0	0	0	0	0	0	615353_170362014
	615353	un	170362014	196	M	C	T	6	0.5	1	0	0.5	0.5	0.54545	0	0	-0.83333	0	0	0	1	615353_170362014
	618660	un	171257716	178	F	G	-	6	1	0	1	0	1	0	0	0	0	0	0	0	0	618660_171257716
	618660	un	171257716	178	M	G	A	9	0.5	1	0	0.5	0.5	0.52941	0	0	-0.88889	0	0	0	1	618660_171257716
	624070	un	172720190	166	F	C	-	6	1	0	1	0	1	0	0	0	0	0	0	0	0	624070_172720190
	624070	un	172720190	166	M	C	T	6	0.5	1	0	0.5	0.5	0.54545	0	0	-0.83333	0	0	0	1	624070_172720190
	626079	un	173259562	97	F	A	-	5	1	0	1	0	1	0	0	0	0	0	0	0	0	626079_173259562
	626079	un	173259562	97	M	A	T	5	0.5	1	0	0.5	0.5	0.55556	0	0	-0.8	0	0	0	1	626079_173259562
	629956	un	174302998	250	F	C	-	8	1	0	1	0	1	0	0	0	0	0	0	0	0	629956_174302998
	629956	un	174302998	250	M	C	A	6	0.5	1	0	0.5	0.5	0.54545	0	0	-0.83333	0	0	0	1	629956_174302998
	635957	un	175912918	135	F	G	-	7	1	0	1	0	1	0	0	0	0	0	0	0	0	635957_175912918
	635957	un	175912918	135	M	G	T	6	0.5	1	0	0.5	0.5	0.54545	0	0	-0.83333	0	0	0	1	635957_175912918
	638881	un	176701575	140	F	G	-	7	1	0	1	0	1	0	0	0	0	0	0	0	0	638881_176701575
	638881	un	176701575	140	M	G	A	5	0.5	1	0	0.5	0.5	0.55556	0	0	-0.8	0	0	0	1	638881_176701575
	641412	un	177386332	166	F	A	-	7	1	0	1	0	1	0	0	0	0	0	0	0	0	641412_177386332
	641412	un	177386332	166	M	A	T	7	0.5	1	0	0.5	0.5	0.53846	0	0	-0.85714	0	0	0	1	641412_177386332
	641412	un	177386355	189	F	C	-	8	1	0	1	0	1	0	0	0	0	0	0	0	0	641412_177386355
	641412	un	177386355	189	M	C	T	7	0.5	1	0	0.5	0.5	0.53846	0	0	-0.85714	0	0	0	1	641412_177386355
	641412	un	177386395	229	F	C	-	8	1	0	1	0	1	0	0	0	0	0	0	0	0	641412_177386395
	641412	un	177386395	229	M	C	A	7	0.5	1	0	0.5	0.5	0.53846	0	0	-0.85714	0	0	0	1	641412_177386395
	641412	un	177386447	281	F	G	-	8	1	0	1	0	1	0	0	0	0	0	0	0	0	641412_177386447
	641412	un	177386447	281	M	G	A	7	0.5	1	0	0.5	0.5	0.53846	0	0	-0.85714	0	0	0	1	641412_177386447
	643827	un	178028759	220	F	G	-	8	1	0	1	0	1	0	0	0	0	0	0	0	0	643827_178028759
	643827	un	178028759	220	M	G	T	5	0.5	1	0	0.5	0.5	0.55556	0	0	-0.8	0	0	0	1	643827_178028759
	651032	un	179973928	53	F	G	-	6	1	0	1	0	1	0	0	0	0	0	0	0	0	651032_179973928
	651032	un	179973928	53	M	G	A	5	0.5	1	0	0.5	0.5	0.55556	0	0	-0.8	0	0	0	1	651032_179973928
	652099	un	180263405	228	F	A	-	7	1	0	1	0	1	0	0	0	0	0	0	0	0	652099_180263405
	652099	un	180263405	228	M	A	G	5	0.5	1	0	0.5	0.5	0.55556	0	0	-0.8	0	0	0	1	652099_180263405
	652099	un	180263450	273	F	G	-	7	1	0	1	0	1	0	0	0	0	0	0	0	0	652099_180263450
	652099	un	180263450	273	M	G	A	5	0.5	1	0	0.5	0.5	0.55556	0	0	-0.8	0	0	0	1	652099_180263450
	652324	un	180323930	87	F	G	-	5	1	0	1	0	1	0	0	0	0	0	0	0	0	652324_180323930
	652324	un	180323930	87	M	G	A	5	0.5	1	0	0.5	0.5	0.55556	0	0	-0.8	0	0	0	1	652324_180323930
	652324	un	180324132	289	F	C	-	5	1	0	1	0	1	0	0	0	0	0	0	0	0	652324_180324132
	652324	un	180324132	289	M	C	A	5	0.5	1	0	0.5	0.5	0.55556	0	0	-0.8	0	0	0	1	652324_180324132
	653990	un	180770448	62	F	C	-	9	1	0	1	0	1	0	0	0	0	0	0	0	0	653990_180770448
	653990	un	180770448	62	M	C	T	7	0.5	1	0	0.5	0.5	0.53846	0	0	-0.85714	0	0	0	1	653990_180770448
	653990	un	180770599	213	F	G	-	9	1	0	1	0	1	0	0	0	0	0	0	0	0	653990_180770599
	653990	un	180770599	213	M	G	A	7	0.5	1	0	0.5	0.5	0.53846	0	0	-0.85714	0	0	0	1	653990_180770599
	653990	un	180770638	252	F	G	-	9	1	0	1	0	1	0	0	0	0	0	0	0	0	653990_180770638
	653990	un	180770638	252	M	G	C	8	0.5	1	0	0.5	0.5	0.53333	0	0	-0.875	0	0	0	1	653990_180770638
	654441	un	180891817	134	F	A	-	9	1	0	1	0	1	0	0	0	0	0	0	0	0	654441_180891817
	654441	un	180891817	134	M	A	T	6	0.5	1	0	0.5	0.5	0.54545	0	0	-0.83333	0	0	0	1	654441_180891817
	654983	un	181037224	103	F	C	-	7	1	0	1	0	1	0	0	0	0	0	0	0	0	654983_181037224
	654983	un	181037224	103	M	C	T	6	0.5	1	0	0.5	0.5	0.54545	0	0	-0.83333	0	0	0	1	654983_181037224
	654983	un	181037225	104	F	T	-	7	1	0	1	0	1	0	0	0	0	0	0	0	0	654983_181037225
	654983	un	181037225	104	M	T	G	6	0.5	1	0	0.5	0.5	0.54545	0	0	-0.83333	0	0	0	1	654983_181037225
	656087	un	181333982	183	F	T	-	8	1	0	1	0	1	0	0	0	0	0	0	0	0	656087_181333982
	656087	un	181333982	183	M	T	A	7	0.5	1	0	0.5	0.5	0.53846	0	0	-0.85714	0	0	0	1	656087_181333982
	658377	un	181943805	55	F	C	-	9	1	0	1	0	1	0	0	0	0	0	0	0	0	658377_181943805
	658377	un	181943805	55	M	C	G	8	0.5	1	0	0.5	0.5	0.53333	0	0	-0.875	0	0	0	1	658377_181943805
	659921	un	182360122	134	F	G	-	8	1	0	1	0	1	0	0	0	0	0	0	0	0	659921_182360122
	659921	un	182360122	134	M	G	C	7	0.5	1	0	0.5	0.5	0.53846	0	0	-0.85714	0	0	0	1	659921_182360122
	663521	un	183327937	193	F	C	-	7	1	0	1	0	1	0	0	0	0	0	0	0	0	663521_183327937
	663521	un	183327937	193	M	C	T	6	0.5	1	0	0.5	0.5	0.54545	0	0	-0.83333	0	0	0	1	663521_183327937
	670715	un	185261744	114	F	G	-	8	1	0	1	0	1	0	0	0	0	0	0	0	0	670715_185261744
	670715	un	185261744	114	M	G	A	7	0.5	1	0	0.5	0.5	0.53846	0	0	-0.85714	0	0	0	1	670715_185261744
	674242	un	186216569	230	F	A	-	6	1	0	1	0	1	0	0	0	0	0	0	0	0	674242_186216569
	674242	un	186216569	230	M	A	C	6	0.5	1	0	0.5	0.5	0.54545	0	0	-0.83333	0	0	0	1	674242_186216569
	675451	un	186541853	193	F	G	-	7	1	0	1	0	1	0	0	0	0	0	0	0	0	675451_186541853
	675451	un	186541853	193	M	G	A	5	0.5	1	0	0.5	0.5	0.55556	0	0	-0.8	0	0	0	1	675451_186541853
	676685	un	186874383	295	F	A	-	5	1	0	1	0	1	0	0	0	0	0	0	0	0	676685_186874383
	676685	un	186874383	295	M	A	T	6	0.5	1	0	0.5	0.5	0.54545	0	0	-0.83333	0	0	0	1	676685_186874383
	678072	un	187245236	119	F	C	-	6	1	0	1	0	1	0	0	0	0	0	0	0	0	678072_187245236
	678072	un	187245236	119	M	C	T	5	0.5	1	0	0.5	0.5	0.55556	0	0	-0.8	0	0	0	1	678072_187245236
	689457	un	190305545	96	F	C	-	5	1	0	1	0	1	0	0	0	0	0	0	0	0	689457_190305545
	689457	un	190305545	96	M	C	T	5	0.5	1	0	0.5	0.5	0.55556	0	0	-0.8	0	0	0	1	689457_190305545
	690515	un	190585800	292	F	C	-	9	1	0	1	0	1	0	0	0	0	0	0	0	0	690515_190585800
	690515	un	190585800	292	M	C	G	8	0.5	1	0	0.5	0.5	0.53333	0	0	-0.875	0	0	0	1	690515_190585800
	695319	un	191879481	149	F	G	-	6	1	0	1	0	1	0	0	0	0	0	0	0	0	695319_191879481
	695319	un	191879481	149	M	G	C	5	0.5	1	0	0.5	0.5	0.55556	0	0	-0.8	0	0	0	1	695319_191879481
	695319	un	191879485	153	F	C	-	6	1	0	1	0	1	0	0	0	0	0	0	0	0	695319_191879485
	695319	un	191879485	153	M	C	T	5	0.5	1	0	0.5	0.5	0.55556	0	0	-0.8	0	0	0	1	695319_191879485
	695319	un	191879551	219	F	G	-	6	1	0	1	0	1	0	0	0	0	0	0	0	0	695319_191879551
	695319	un	191879551	219	M	G	T	5	0.5	1	0	0.5	0.5	0.55556	0	0	-0.8	0	0	0	1	695319_191879551
	696744	un	192267785	95	F	T	-	6	1	0	1	0	1	0	0	0	0	0	0	0	0	696744_192267785
	696744	un	192267785	95	M	T	A	8	0.5	1	0	0.5	0.5	0.53333	0	0	-0.875	0	0	0	1	696744_192267785
	696744	un	192267845	155	F	C	-	6	1	0	1	0	1	0	0	0	0	0	0	0	0	696744_192267845
	696744	un	192267845	155	M	C	T	8	0.5	1	0	0.5	0.5	0.53333	0	0	-0.875	0	0	0	1	696744_192267845
	704120	un	194249288	182	F	C	-	8	1	0	1	0	1	0	0	0	0	0	0	0	0	704120_194249288
	704120	un	194249288	182	M	C	T	9	0.5	1	0	0.5	0.5	0.52941	0	0	-0.88889	0	0	0	1	704120_194249288
	704831	un	194441956	59	F	G	-	8	1	0	1	0	1	0	0	0	0	0	0	0	0	704831_194441956
	704831	un	194441956	59	M	G	T	6	0.5	1	0	0.5	0.5	0.54545	0	0	-0.83333	0	0	0	1	704831_194441956
	704831	un	194442015	118	F	G	-	8	1	0	1	0	1	0	0	0	0	0	0	0	0	704831_194442015
	704831	un	194442015	118	M	G	A	6	0.5	1	0	0.5	0.5	0.54545	0	0	-0.83333	0	0	0	1	704831_194442015
	705786	un	194695151	103	F	G	-	7	1	0	1	0	1	0	0	0	0	0	0	0	0	705786_194695151
	705786	un	194695151	103	M	G	T	7	0.5	1	0	0.5	0.5	0.53846	0	0	-0.85714	0	0	0	1	705786_194695151
	706493	un	194883939	42	F	G	-	5	1	0	1	0	1	0	0	0	0	0	0	0	0	706493_194883939
	706493	un	194883939	42	M	G	A	5	0.5	1	0	0.5	0.5	0.55556	0	0	-0.8	0	0	0	1	706493_194883939
	706493	un	194884017	120	F	A	-	5	1	0	1	0	1	0	0	0	0	0	0	0	0	706493_194884017
	706493	un	194884017	120	M	A	T	5	0.5	1	0	0.5	0.5	0.55556	0	0	-0.8	0	0	0	1	706493_194884017
	708064	un	195301221	22	F	A	-	6	1	0	1	0	1	0	0	0	0	0	0	0	0	708064_195301221
	708064	un	195301221	22	M	A	G	7	0.5	1	0	0.5	0.5	0.53846	0	0	-0.85714	0	0	0	1	708064_195301221
	708064	un	195301359	160	F	G	-	6	1	0	1	0	1	0	0	0	0	0	0	0	0	708064_195301359
	708064	un	195301359	160	M	G	A	7	0.5	1	0	0.5	0.5	0.53846	0	0	-0.85714	0	0	0	1	708064_195301359
	709515	un	195687726	199	F	C	-	9	1	0	1	0	1	0	0	0	0	0	0	0	0	709515_195687726
	709515	un	195687726	199	M	C	T	6	0.5	1	0	0.5	0.5	0.54545	0	0	-0.83333	0	0	0	1	709515_195687726
	716662	un	197605653	275	F	C	-	8	1	0	1	0	1	0	0	0	0	0	0	0	0	716662_197605653
	716662	un	197605653	275	M	C	T	5	0.5	1	0	0.5	0.5	0.55556	0	0	-0.8	0	0	0	1	716662_197605653
	726442	un	200225957	231	F	G	-	7	1	0	1	0	1	0	0	0	0	0	0	0	0	726442_200225957
	726442	un	200225957	231	M	G	A	5	0.5	1	0	0.5	0.5	0.55556	0	0	-0.8	0	0	0	1	726442_200225957
	727643	un	200547836	227	F	G	-	5	1	0	1	0	1	0	0	0	0	0	0	0	0	727643_200547836
	727643	un	200547836	227	M	G	A	5	0.5	1	0	0.5	0.5	0.55556	0	0	-0.8	0	0	0	1	727643_200547836
	730048	un	201189249	181	F	G	-	9	1	0	1	0	1	0	0	0	0	0	0	0	0	730048_201189249
	730048	un	201189249	181	M	G	T	6	0.5	1	0	0.5	0.5	0.54545	0	0	-0.83333	0	0	0	1	730048_201189249
	739368	un	203695903	240	F	C	-	7	1	0	1	0	1	0	0	0	0	0	0	0	0	739368_203695903
	739368	un	203695903	240	M	C	T	7	0.5	1	0	0.5	0.5	0.53846	0	0	-0.85714	0	0	0	1	739368_203695903
	741617	un	204308546	81	F	G	-	8	1	0	1	0	1	0	0	0	0	0	0	0	0	741617_204308546
	741617	un	204308546	81	M	G	A	7	0.5	1	0	0.5	0.5	0.53846	0	0	-0.85714	0	0	0	1	741617_204308546
	741771	un	204350669	159	F	C	-	7	1	0	1	0	1	0	0	0	0	0	0	0	0	741771_204350669
	741771	un	204350669	159	M	C	T	5	0.5	1	0	0.5	0.5	0.55556	0	0	-0.8	0	0	0	1	741771_204350669
	746467	un	205618574	278	F	G	-	6	1	0	1	0	1	0	0	0	0	0	0	0	0	746467_205618574
	746467	un	205618574	278	M	G	A	5	0.5	1	0	0.5	0.5	0.55556	0	0	-0.8	0	0	0	1	746467_205618574
	747348	un	205867016	67	F	C	-	7	1	0	1	0	1	0	0	0	0	0	0	0	0	747348_205867016
	747348	un	205867016	67	M	C	T	5	0.5	1	0	0.5	0.5	0.55556	0	0	-0.8	0	0	0	1	747348_205867016
	747348	un	205867217	268	F	G	-	7	1	0	1	0	1	0	0	0	0	0	0	0	0	747348_205867217
	747348	un	205867217	268	M	G	A	5	0.5	1	0	0.5	0.5	0.55556	0	0	-0.8	0	0	0	1	747348_205867217
	757289	un	208673038	169	F	T	-	8	1	0	1	0	1	0	0	0	0	0	0	0	0	757289_208673038
	757289	un	208673038	169	M	T	C	6	0.5	1	0	0.5	0.5	0.54545	0	0	-0.83333	0	0	0	1	757289_208673038
	759512	un	209299551	76	F	A	-	8	1	0	1	0	1	0	0	0	0	0	0	0	0	759512_209299551
	759512	un	209299551	76	M	A	T	6	0.5	1	0	0.5	0.5	0.54545	0	0	-0.83333	0	0	0	1	759512_209299551
	759512	un	209299656	181	F	G	-	6	1	0	1	0	1	0	0	0	0	0	0	0	0	759512_209299656
	759512	un	209299656	181	M	G	A	6	0.5	1	0	0.5	0.5	0.54545	0	0	-0.83333	0	0	0	1	759512_209299656
	761135	un	209755190	72	F	C	-	7	1	0	1	0	1	0	0	0	0	0	0	0	0	761135_209755190
	761135	un	209755190	72	M	C	T	5	0.5	1	0	0.5	0.5	0.55556	0	0	-0.8	0	0	0	1	761135_209755190
	761135	un	209755210	92	F	C	-	7	1	0	1	0	1	0	0	0	0	0	0	0	0	761135_209755210
	761135	un	209755210	92	M	C	T	5	0.5	1	0	0.5	0.5	0.55556	0	0	-0.8	0	0	0	1	761135_209755210
	764062	un	210585011	323	F	T	-	5	1	0	1	0	1	0	0	0	0	0	0	0	0	764062_210585011
	764062	un	210585011	323	M	T	G	6	0.5	1	0	0.5	0.5	0.54545	0	0	-0.83333	0	0	0	1	764062_210585011
	780111	un	214980929	191	F	A	-	6	1	0	1	0	1	0	0	0	0	0	0	0	0	780111_214980929
	780111	un	214980929	191	M	A	T	5	0.5	1	0	0.5	0.5	0.55556	0	0	-0.8	0	0	0	1	780111_214980929
	801028	un	220684462	75	F	G	-	7	1	0	1	0	1	0	0	0	0	0	0	0	0	801028_220684462
	801028	un	220684462	75	M	G	A	5	0.5	1	0	0.5	0.5	0.55556	0	0	-0.8	0	0	0	1	801028_220684462
	801028	un	220684599	212	F	G	-	7	1	0	1	0	1	0	0	0	0	0	0	0	0	801028_220684599
	801028	un	220684599	212	M	G	A	5	0.5	1	0	0.5	0.5	0.55556	0	0	-0.8	0	0	0	1	801028_220684599
	801028	un	220684619	232	F	T	-	7	1	0	1	0	1	0	0	0	0	0	0	0	0	801028_220684619
	801028	un	220684619	232	M	T	C	5	0.5	1	0	0.5	0.5	0.55556	0	0	-0.8	0	0	0	1	801028_220684619
	803931	un	221477902	264	F	A	-	8	1	0	1	0	1	0	0	0	0	0	0	0	0	803931_221477902
	803931	un	221477902	264	M	A	T	6	0.5	1	0	0.5	0.5	0.54545	0	0	-0.83333	0	0	0	1	803931_221477902
	805573	un	221930584	173	F	G	-	8	1	0	1	0	1	0	0	0	0	0	0	0	0	805573_221930584
	805573	un	221930584	173	M	G	A	5	0.5	1	0	0.5	0.5	0.55556	0	0	-0.8	0	0	0	1	805573_221930584
	805754	un	221980392	35	F	T	-	8	1	0	1	0	1	0	0	0	0	0	0	0	0	805754_221980392
	805754	un	221980392	35	M	T	C	7	0.5	1	0	0.5	0.5	0.53846	0	0	-0.85714	0	0	0	1	805754_221980392
	805754	un	221980558	201	F	A	-	8	1	0	1	0	1	0	0	0	0	0	0	0	0	805754_221980558
	805754	un	221980558	201	M	A	T	7	0.5	1	0	0.5	0.5	0.53846	0	0	-0.85714	0	0	0	1	805754_221980558
	807556	un	222470145	279	F	A	-	7	1	0	1	0	1	0	0	0	0	0	0	0	0	807556_222470145
	807556	un	222470145	279	M	A	G	5	0.5	1	0	0.5	0.5	0.55556	0	0	-0.8	0	0	0	1	807556_222470145
	812547	un	223832414	149	F	C	-	5	1	0	1	0	1	0	0	0	0	0	0	0	0	812547_223832414
	812547	un	223832414	149	M	C	T	5	0.5	1	0	0.5	0.5	0.55556	0	0	-0.8	0	0	0	1	812547_223832414
	862681	un	237500022	96	F	C	-	7	1	0	1	0	1	0	0	0	0	0	0	0	0	862681_237500022
	862681	un	237500022	96	M	C	T	9	0.5	1	0	0.5	0.5	0.52941	0	0	-0.88889	0	0	0	1	862681_237500022
	862681	un	237500157	231	F	T	-	7	1	0	1	0	1	0	0	0	0	0	0	0	0	862681_237500157
	862681	un	237500157	231	M	T	A	9	0.5	1	0	0.5	0.5	0.52941	0	0	-0.88889	0	0	0	1	862681_237500157
	865526	un	238275161	7	F	T	-	6	1	0	1	0	1	0	0	0	0	0	0	0	0	865526_238275161
	865526	un	238275161	7	M	T	C	5	0.5	1	0	0.5	0.5	0.55556	0	0	-0.8	0	0	0	1	865526_238275161
	865526	un	238275170	16	F	T	-	6	1	0	1	0	1	0	0	0	0	0	0	0	0	865526_238275170
	865526	un	238275170	16	M	T	C	5	0.5	1	0	0.5	0.5	0.55556	0	0	-0.8	0	0	0	1	865526_238275170
	865526	un	238275349	195	F	T	-	6	1	0	1	0	1	0	0	0	0	0	0	0	0	865526_238275349
	865526	un	238275349	195	M	T	C	5	0.5	1	0	0.5	0.5	0.55556	0	0	-0.8	0	0	0	1	865526_238275349
	873306	un	240404202	97	F	G	-	8	1	0	1	0	1	0	0	0	0	0	0	0	0	873306_240404202
	873306	un	240404202	97	M	G	A	5	0.5	1	0	0.5	0.5	0.55556	0	0	-0.8	0	0	0	1	873306_240404202
	884664	un	243509228	119	F	G	-	8	1	0	1	0	1	0	0	0	0	0	0	0	0	884664_243509228
	884664	un	243509228	119	M	G	A	6	0.5	1	0	0.5	0.5	0.54545	0	0	-0.83333	0	0	0	1	884664_243509228
	891083	un	245270145	196	F	C	-	7	1	0	1	0	1	0	0	0	0	0	0	0	0	891083_245270145
	891083	un	245270145	196	M	C	G	6	0.5	1	0	0.5	0.5	0.54545	0	0	-0.83333	0	0	0	1	891083_245270145
	895545	un	246491324	84	F	C	-	5	1	0	1	0	1	0	0	0	0	0	0	0	0	895545_246491324
	895545	un	246491324	84	M	C	T	8	0.5	1	0	0.5	0.5	0.53333	0	0	-0.875	0	0	0	1	895545_246491324
	923672	un	254156077	36	F	T	-	5	1	0	1	0	1	0	0	0	0	0	0	0	0	923672_254156077
	923672	un	254156077	36	M	T	A	8	0.5	1	0	0.5	0.5	0.53333	0	0	-0.875	0	0	0	1	923672_254156077
	940706	un	258793504	222	F	T	-	6	1	0	1	0	1	0	0	0	0	0	0	0	0	940706_258793504
	940706	un	258793504	222	M	T	A	5	0.5	1	0	0.5	0.5	0.55556	0	0	-0.8	0	0	0	1	940706_258793504
	941503	un	259007945	228	F	C	-	7	1	0	1	0	1	0	0	0	0	0	0	0	0	941503_259007945
	941503	un	259007945	228	M	C	T	5	0.5	1	0	0.5	0.5	0.55556	0	0	-0.8	0	0	0	1	941503_259007945
	943398	un	259525616	101	F	A	-	6	1	0	1	0	1	0	0	0	0	0	0	0	0	943398_259525616
	943398	un	259525616	101	M	A	T	5	0.5	1	0	0.5	0.5	0.55556	0	0	-0.8	0	0	0	1	943398_259525616
	957996	un	263520579	249	F	C	-	6	1	0	1	0	1	0	0	0	0	0	0	0	0	957996_263520579
	957996	un	263520579	249	M	C	T	8	0.5	1	0	0.5	0.5	0.53333	0	0	-0.875	0	0	0	1	957996_263520579
	967043	un	265987580	31	F	G	-	5	1	0	1	0	1	0	0	0	0	0	0	0	0	967043_265987580
	967043	un	265987580	31	M	G	A	5	0.5	1	0	0.5	0.5	0.55556	0	0	-0.8	0	0	0	1	967043_265987580
	970713	un	266990119	11	F	G	-	7	1	0	1	0	1	0	0	0	0	0	0	0	0	970713_266990119
	970713	un	266990119	11	M	G	T	5	0.5	1	0	0.5	0.5	0.55556	0	0	-0.8	0	0	0	1	970713_266990119
	973681	un	267800977	235	F	A	-	8	1	0	1	0	1	0	0	0	0	0	0	0	0	973681_267800977
	973681	un	267800977	235	M	A	G	5	0.5	1	0	0.5	0.5	0.55556	0	0	-0.8	0	0	0	1	973681_267800977
	977874	un	268928251	285	F	G	-	6	1	0	1	0	1	0	0	0	0	0	0	0	0	977874_268928251
	977874	un	268928251	285	M	G	A	6	0.5	1	0	0.5	0.5	0.54545	0	0	-0.83333	0	0	0	1	977874_268928251
	1002901	un	275646419	102	F	A	-	5	1	0	1	0	1	0	0	0	0	0	0	0	0	1002901_275646419
	1002901	un	275646419	102	M	A	C	5	0.5	1	0	0.5	0.5	0.55556	0	0	-0.8	0	0	0	1	1002901_275646419
	1005861	un	276464081	292	F	G	-	8	1	0	1	0	1	0	0	0	0	0	0	0	0	1005861_276464081
	1005861	un	276464081	292	M	G	A	5	0.5	1	0	0.5	0.5	0.55556	0	0	-0.8	0	0	0	1	1005861_276464081
	1006739	un	276704426	23	F	C	-	5	1	0	1	0	1	0	0	0	0	0	0	0	0	1006739_276704426
	1006739	un	276704426	23	M	C	T	6	0.5	1	0	0.5	0.5	0.54545	0	0	-0.83333	0	0	0	1	1006739_276704426
	1006739	un	276704540	137	F	T	-	5	1	0	1	0	1	0	0	0	0	0	0	0	0	1006739_276704540
	1006739	un	276704540	137	M	T	A	6	0.5	1	0	0.5	0.5	0.54545	0	0	-0.83333	0	0	0	1	1006739_276704540
	1006739	un	276704621	218	F	A	-	5	1	0	1	0	1	0	0	0	0	0	0	0	0	1006739_276704621
	1006739	un	276704621	218	M	A	T	6	0.5	1	0	0.5	0.5	0.54545	0	0	-0.83333	0	0	0	1	1006739_276704621
	1007090	un	276800169	11	F	C	-	8	1	0	1	0	1	0	0	0	0	0	0	0	0	1007090_276800169
	1007090	un	276800169	11	M	C	T	7	0.5	1	0	0.5	0.5	0.53846	0	0	-0.85714	0	0	0	1	1007090_276800169
	1012870	un	278385936	161	F	G	-	5	1	0	1	0	1	0	0	0	0	0	0	0	0	1012870_278385936
	1012870	un	278385936	161	M	G	A	8	0.5	1	0	0.5	0.5	0.53333	0	0	-0.875	0	0	0	1	1012870_278385936
	1018925	un	280044265	138	F	C	-	8	1	0	1	0	1	0	0	0	0	0	0	0	0	1018925_280044265
	1018925	un	280044265	138	M	C	A	5	0.5	1	0	0.5	0.5	0.55556	0	0	-0.8	0	0	0	1	1018925_280044265
	1022328	un	280975895	238	F	C	-	5	1	0	1	0	1	0	0	0	0	0	0	0	0	1022328_280975895
	1022328	un	280975895	238	M	C	A	5	0.5	1	0	0.5	0.5	0.55556	0	0	-0.8	0	0	0	1	1022328_280975895
	1023003	un	281160655	62	F	A	-	7	1	0	1	0	1	0	0	0	0	0	0	0	0	1023003_281160655
	1023003	un	281160655	62	M	A	C	6	0.5	1	0	0.5	0.5	0.54545	0	0	-0.83333	0	0	0	1	1023003_281160655
	1024417	un	281547922	196	F	T	-	7	1	0	1	0	1	0	0	0	0	0	0	0	0	1024417_281547922
	1024417	un	281547922	196	M	T	A	5	0.5	1	0	0.5	0.5	0.55556	0	0	-0.8	0	0	0	1	1024417_281547922
	1040976	un	286027099	243	F	C	-	7	1	0	1	0	1	0	0	0	0	0	0	0	0	1040976_286027099
	1040976	un	286027099	243	M	C	T	5	0.5	1	0	0.5	0.5	0.55556	0	0	-0.8	0	0	0	1	1040976_286027099
	1043176	un	286619933	217	F	G	-	7	1	0	1	0	1	0	0	0	0	0	0	0	0	1043176_286619933
	1043176	un	286619933	217	M	G	A	7	0.5	1	0	0.5	0.5	0.53846	0	0	-0.85714	0	0	0	1	1043176_286619933
	1043176	un	286619981	265	F	G	-	7	1	0	1	0	1	0	0	0	0	0	0	0	0	1043176_286619981
	1043176	un	286619981	265	M	G	A	6	0.5	1	0	0.5	0.5	0.54545	0	0	-0.83333	0	0	0	1	1043176_286619981
	1057355	un	290462404	194	F	C	-	7	1	0	1	0	1	0	0	0	0	0	0	0	0	1057355_290462404
	1057355	un	290462404	194	M	C	G	8	0.5	1	0	0.5	0.5	0.53333	0	0	-0.875	0	0	0	1	1057355_290462404
	1057359	un	290463525	218	F	T	-	8	1	0	1	0	1	0	0	0	0	0	0	0	0	1057359_290463525
	1057359	un	290463525	218	M	T	C	5	0.5	1	0	0.5	0.5	0.55556	0	0	-0.8	0	0	0	1	1057359_290463525
	1059544	un	291062270	249	F	C	-	6	1	0	1	0	1	0	0	0	0	0	0	0	0	1059544_291062270
	1059544	un	291062270	249	M	C	T	5	0.5	1	0	0.5	0.5	0.55556	0	0	-0.8	0	0	0	1	1059544_291062270
	1068245	un	293435067	20	F	G	-	8	1	0	1	0	1	0	0	0	0	0	0	0	0	1068245_293435067
	1068245	un	293435067	20	M	G	A	6	0.5	1	0	0.5	0.5	0.54545	0	0	-0.83333	0	0	0	1	1068245_293435067
	1068245	un	293435123	76	F	T	-	8	1	0	1	0	1	0	0	0	0	0	0	0	0	1068245_293435123
	1068245	un	293435123	76	M	T	C	6	0.5	1	0	0.5	0.5	0.54545	0	0	-0.83333	0	0	0	1	1068245_293435123
	1068924	un	293619180	175	F	A	-	5	1	0	1	0	1	0	0	0	0	0	0	0	0	1068924_293619180
	1068924	un	293619180	175	M	A	C	8	0.5	1	0	0.5	0.5	0.53333	0	0	-0.875	0	0	0	1	1068924_293619180
	1070078	un	293933333	77	F	A	-	6	1	0	1	0	1	0	0	0	0	0	0	0	0	1070078_293933333
	1070078	un	293933333	77	M	A	T	6	0.5	1	0	0.5	0.5	0.54545	0	0	-0.83333	0	0	0	1	1070078_293933333
	1070078	un	293933552	296	F	T	-	6	1	0	1	0	1	0	0	0	0	0	0	0	0	1070078_293933552
	1070078	un	293933552	296	M	T	C	6	0.5	1	0	0.5	0.5	0.54545	0	0	-0.83333	0	0	0	1	1070078_293933552
	1083202	un	297517116	192	F	C	-	8	1	0	1	0	1	0	0	0	0	0	0	0	0	1083202_297517116
	1083202	un	297517116	192	M	C	T	5	0.5	1	0	0.5	0.5	0.55556	0	0	-0.8	0	0	0	1	1083202_297517116
	1085372	un	298107622	272	F	C	-	6	1	0	1	0	1	0	0	0	0	0	0	0	0	1085372_298107622
	1085372	un	298107622	272	M	C	G	5	0.5	1	0	0.5	0.5	0.55556	0	0	-0.8	0	0	0	1	1085372_298107622
	1089574	un	299254082	239	F	C	-	6	1	0	1	0	1	0	0	0	0	0	0	0	0	1089574_299254082
	1089574	un	299254082	239	M	C	T	6	0.5	1	0	0.5	0.5	0.54545	0	0	-0.83333	0	0	0	1	1089574_299254082
	1095353	un	300825878	267	F	C	-	5	1	0	1	0	1	0	0	0	0	0	0	0	0	1095353_300825878
	1095353	un	300825878	267	M	C	G	7	0.5	1	0	0.5	0.5	0.53846	0	0	-0.85714	0	0	0	1	1095353_300825878
	1099383	un	301927228	230	F	A	-	7	1	0	1	0	1	0	0	0	0	0	0	0	0	1099383_301927228
	1099383	un	301927228	230	M	A	T	5	0.5	1	0	0.5	0.5	0.55556	0	0	-0.8	0	0	0	1	1099383_301927228
	1112213	un	305433620	96	F	T	-	6	1	0	1	0	1	0	0	0	0	0	0	0	0	1112213_305433620
	1112213	un	305433620	96	M	T	A	6	0.5	1	0	0.5	0.5	0.54545	0	0	-0.83333	0	0	0	1	1112213_305433620
	1112213	un	305433786	262	F	A	-	6	1	0	1	0	1	0	0	0	0	0	0	0	0	1112213_305433786
	1112213	un	305433786	262	M	A	G	6	0.5	1	0	0.5	0.5	0.54545	0	0	-0.83333	0	0	0	1	1112213_305433786
	1124118	un	308681207	46	F	G	-	6	1	0	1	0	1	0	0	0	0	0	0	0	0	1124118_308681207
	1124118	un	308681207	46	M	G	A	5	0.5	1	0	0.5	0.5	0.55556	0	0	-0.8	0	0	0	1	1124118_308681207
	1135067	un	311673019	214	F	C	-	7	1	0	1	0	1	0	0	0	0	0	0	0	0	1135067_311673019
	1135067	un	311673019	214	M	C	A	5	0.5	1	0	0.5	0.5	0.55556	0	0	-0.8	0	0	0	1	1135067_311673019
	1138229	un	312530152	111	F	C	-	8	1	0	1	0	1	0	0	0	0	0	0	0	0	1138229_312530152
	1138229	un	312530152	111	M	C	A	7	0.5	1	0	0.5	0.5	0.53846	0	0	-0.85714	0	0	0	1	1138229_312530152
	1138229	un	312530249	208	F	G	-	8	1	0	1	0	1	0	0	0	0	0	0	0	0	1138229_312530249
	1138229	un	312530249	208	M	G	A	7	0.5	1	0	0.5	0.5	0.53846	0	0	-0.85714	0	0	0	1	1138229_312530249
	1139149	un	312783660	76	F	A	-	5	1	0	1	0	1	0	0	0	0	0	0	0	0	1139149_312783660
	1139149	un	312783660	76	M	A	T	5	0.5	1	0	0.5	0.5	0.55556	0	0	-0.8	0	0	0	1	1139149_312783660
	1139149	un	312783700	116	F	C	-	5	1	0	1	0	1	0	0	0	0	0	0	0	0	1139149_312783700
	1139149	un	312783700	116	M	C	G	5	0.5	1	0	0.5	0.5	0.55556	0	0	-0.8	0	0	0	1	1139149_312783700
	1149804	un	315697278	165	F	T	-	6	1	0	1	0	1	0	0	0	0	0	0	0	0	1149804_315697278
	1149804	un	315697278	165	M	T	A	5	0.5	1	0	0.5	0.5	0.55556	0	0	-0.8	0	0	0	1	1149804_315697278
	1152925	un	316547418	189	F	C	-	6	1	0	1	0	1	0	0	0	0	0	0	0	0	1152925_316547418
	1152925	un	316547418	189	M	C	T	7	0.5	1	0	0.5	0.5	0.53846	0	0	-0.85714	0	0	0	1	1152925_316547418
	1158841	un	318166026	120	F	C	-	6	1	0	1	0	1	0	0	0	0	0	0	0	0	1158841_318166026
	1158841	un	318166026	120	M	C	T	5	0.5	1	0	0.5	0.5	0.55556	0	0	-0.8	0	0	0	1	1158841_318166026
	1160523	un	318624724	206	F	T	-	5	1	0	1	0	1	0	0	0	0	0	0	0	0	1160523_318624724
	1160523	un	318624724	206	M	T	C	5	0.5	1	0	0.5	0.5	0.55556	0	0	-0.8	0	0	0	1	1160523_318624724
	1160927	un	318735727	136	F	G	-	5	1	0	1	0	1	0	0	0	0	0	0	0	0	1160927_318735727
	1160927	un	318735727	136	M	G	A	6	0.5	1	0	0.5	0.5	0.54545	0	0	-0.83333	0	0	0	1	1160927_318735727
	1163986	un	319569864	158	F	C	-	5	1	0	1	0	1	0	0	0	0	0	0	0	0	1163986_319569864
	1163986	un	319569864	158	M	C	A	5	0.5	1	0	0.5	0.5	0.55556	0	0	-0.8	0	0	0	1	1163986_319569864
	1163986	un	319569926	220	F	C	-	5	1	0	1	0	1	0	0	0	0	0	0	0	0	1163986_319569926
	1163986	un	319569926	220	M	C	T	5	0.5	1	0	0.5	0.5	0.55556	0	0	-0.8	0	0	0	1	1163986_319569926
	1165190	un	319899275	30	F	A	-	6	1	0	1	0	1	0	0	0	0	0	0	0	0	1165190_319899275
	1165190	un	319899275	30	M	A	T	6	0.5	1	0	0.5	0.5	0.54545	0	0	-0.83333	0	0	0	1	1165190_319899275
	1170998	un	321481986	286	F	T	-	7	1	0	1	0	1	0	0	0	0	0	0	0	0	1170998_321481986
	1170998	un	321481986	286	M	T	G	8	0.5	1	0	0.5	0.5	0.53333	0	0	-0.875	0	0	0	1	1170998_321481986
	1174536	un	322447940	238	F	A	-	8	1	0	1	0	1	0	0	0	0	0	0	0	0	1174536_322447940
	1174536	un	322447940	238	M	A	G	5	0.5	1	0	0.5	0.5	0.55556	0	0	-0.8	0	0	0	1	1174536_322447940
	1179134	un	323702816	88	F	G	-	6	1	0	1	0	1	0	0	0	0	0	0	0	0	1179134_323702816
	1179134	un	323702816	88	M	G	C	8	0.5	1	0	0.5	0.5	0.53333	0	0	-0.875	0	0	0	1	1179134_323702816
	1180369	un	324041281	228	F	G	-	6	1	0	1	0	1	0	0	0	0	0	0	0	0	1180369_324041281
	1180369	un	324041281	228	M	G	A	6	0.5	1	0	0.5	0.5	0.54545	0	0	-0.83333	0	0	0	1	1180369_324041281
	1181719	un	324412915	179	F	A	-	5	1	0	1	0	1	0	0	0	0	0	0	0	0	1181719_324412915
	1181719	un	324412915	179	M	A	T	6	0.5	1	0	0.5	0.5	0.54545	0	0	-0.83333	0	0	0	1	1181719_324412915
	1183301	un	324843133	155	F	A	-	5	1	0	1	0	1	0	0	0	0	0	0	0	0	1183301_324843133
	1183301	un	324843133	155	M	A	T	7	0.5	1	0	0.5	0.5	0.53846	0	0	-0.85714	0	0	0	1	1183301_324843133
	1189687	un	326593248	260	F	A	-	8	1	0	1	0	1	0	0	0	0	0	0	0	0	1189687_326593248
	1189687	un	326593248	260	M	A	G	6	0.5	1	0	0.5	0.5	0.54545	0	0	-0.83333	0	0	0	1	1189687_326593248
	1190276	un	326754752	187	F	G	-	8	1	0	1	0	1	0	0	0	0	0	0	0	0	1190276_326754752
	1190276	un	326754752	187	M	G	C	5	0.5	1	0	0.5	0.5	0.55556	0	0	-0.8	0	0	0	1	1190276_326754752
	1194364	un	327871845	131	F	A	-	8	1	0	1	0	1	0	0	0	0	0	0	0	0	1194364_327871845
	1194364	un	327871845	131	M	A	G	5	0.5	1	0	0.5	0.5	0.55556	0	0	-0.8	0	0	0	1	1194364_327871845
	1195181	un	328098634	121	F	T	-	6	1	0	1	0	1	0	0	0	0	0	0	0	0	1195181_328098634
	1195181	un	328098634	121	M	T	A	6	0.5	1	0	0.5	0.5	0.54545	0	0	-0.83333	0	0	0	1	1195181_328098634
	1199892	un	329387662	16	F	C	-	8	1	0	1	0	1	0	0	0	0	0	0	0	0	1199892_329387662
	1199892	un	329387662	16	M	C	T	5	0.5	1	0	0.5	0.5	0.55556	0	0	-0.8	0	0	0	1	1199892_329387662
	1199892	un	329387930	284	F	G	-	8	1	0	1	0	1	0	0	0	0	0	0	0	0	1199892_329387930
	1199892	un	329387930	284	M	G	A	5	0.5	1	0	0.5	0.5	0.55556	0	0	-0.8	0	0	0	1	1199892_329387930
	1212228	un	332759779	22	F	C	-	6	1	0	1	0	1	0	0	0	0	0	0	0	0	1212228_332759779
	1212228	un	332759779	22	M	C	T	5	0.5	1	0	0.5	0.5	0.55556	0	0	-0.8	0	0	0	1	1212228_332759779
	1216260	un	333854649	52	F	C	-	7	1	0	1	0	1	0	0	0	0	0	0	0	0	1216260_333854649
	1216260	un	333854649	52	M	C	T	8	0.5	1	0	0.5	0.5	0.53333	0	0	-0.875	0	0	0	1	1216260_333854649
	1216260	un	333854666	69	F	A	-	7	1	0	1	0	1	0	0	0	0	0	0	0	0	1216260_333854666
	1216260	un	333854666	69	M	A	C	9	0.5	1	0	0.5	0.5	0.52941	0	0	-0.88889	0	0	0	1	1216260_333854666
	1216260	un	333854888	291	F	C	-	7	1	0	1	0	1	0	0	0	0	0	0	0	0	1216260_333854888
	1216260	un	333854888	291	M	C	A	8	0.5	1	0	0.5	0.5	0.53333	0	0	-0.875	0	0	0	1	1216260_333854888
	1233325	un	338492455	24	F	T	-	6	1	0	1	0	1	0	0	0	0	0	0	0	0	1233325_338492455
	1233325	un	338492455	24	M	T	A	5	0.5	1	0	0.5	0.5	0.55556	0	0	-0.8	0	0	0	1	1233325_338492455
	1236893	un	339460231	263	F	C	-	6	1	0	1	0	1	0	0	0	0	0	0	0	0	1236893_339460231
	1236893	un	339460231	263	M	C	A	6	0.5	1	0	0.5	0.5	0.54545	0	0	-0.83333	0	0	0	1	1236893_339460231
	1244016	un	341399814	201	F	A	-	5	1	0	1	0	1	0	0	0	0	0	0	0	0	1244016_341399814
	1244016	un	341399814	201	M	A	G	8	0.5	1	0	0.5	0.5	0.53333	0	0	-0.875	0	0	0	1	1244016_341399814
	1246609	un	342109100	207	F	G	-	8	1	0	1	0	1	0	0	0	0	0	0	0	0	1246609_342109100
	1246609	un	342109100	207	M	G	A	7	0.5	1	0	0.5	0.5	0.53846	0	0	-0.85714	0	0	0	1	1246609_342109100
	1262829	un	346538429	233	F	C	-	8	1	0	1	0	1	0	0	0	0	0	0	0	0	1262829_346538429
	1262829	un	346538429	233	M	C	T	6	0.5	1	0	0.5	0.5	0.54545	0	0	-0.83333	0	0	0	1	1262829_346538429
	1271618	un	348924489	237	F	C	-	7	1	0	1	0	1	0	0	0	0	0	0	0	0	1271618_348924489
	1271618	un	348924489	237	M	C	T	6	0.5	1	0	0.5	0.5	0.54545	0	0	-0.83333	0	0	0	1	1271618_348924489
	1277022	un	350396661	22	F	G	-	7	1	0	1	0	1	0	0	0	0	0	0	0	0	1277022_350396661
	1277022	un	350396661	22	M	G	A	8	0.5	1	0	0.5	0.5	0.53333	0	0	-0.875	0	0	0	1	1277022_350396661
	1305281	un	358012083	88	F	G	-	6	1	0	1	0	1	0	0	0	0	0	0	0	0	1305281_358012083
	1305281	un	358012083	88	M	G	A	5	0.5	1	0	0.5	0.5	0.55556	0	0	-0.8	0	0	0	1	1305281_358012083
	1308533	un	358896979	92	F	C	-	7	1	0	1	0	1	0	0	0	0	0	0	0	0	1308533_358896979
	1308533	un	358896979	92	M	C	T	6	0.5	1	0	0.5	0.5	0.54545	0	0	-0.83333	0	0	0	1	1308533_358896979
	1312833	un	360070423	26	F	A	-	5	1	0	1	0	1	0	0	0	0	0	0	0	0	1312833_360070423
	1312833	un	360070423	26	M	A	C	7	0.5	1	0	0.5	0.5	0.53846	0	0	-0.85714	0	0	0	1	1312833_360070423
	1313145	un	360156033	250	F	T	-	6	1	0	1	0	1	0	0	0	0	0	0	0	0	1313145_360156033
	1313145	un	360156033	250	M	T	C	5	0.5	1	0	0.5	0.5	0.55556	0	0	-0.8	0	0	0	1	1313145_360156033
	1314361	un	360486154	277	F	G	-	8	1	0	1	0	1	0	0	0	0	0	0	0	0	1314361_360486154
	1314361	un	360486154	277	M	G	T	7	0.5	1	0	0.5	0.5	0.53846	0	0	-0.85714	0	0	0	1	1314361_360486154
	1316559	un	361084952	285	F	C	-	5	1	0	1	0	1	0	0	0	0	0	0	0	0	1316559_361084952
	1316559	un	361084952	285	M	C	T	5	0.5	1	0	0.5	0.5	0.55556	0	0	-0.8	0	0	0	1	1316559_361084952
	1318437	un	361594534	273	F	G	-	5	1	0	1	0	1	0	0	0	0	0	0	0	0	1318437_361594534
	1318437	un	361594534	273	M	G	A	5	0.5	1	0	0.5	0.5	0.55556	0	0	-0.8	0	0	0	1	1318437_361594534
	1321374	un	362390769	38	F	C	-	8	1	0	1	0	1	0	0	0	0	0	0	0	0	1321374_362390769
	1321374	un	362390769	38	M	C	T	6	0.5	1	0	0.5	0.5	0.54545	0	0	-0.83333	0	0	0	1	1321374_362390769
	1322520	un	362703959	28	F	T	-	6	1	0	1	0	1	0	0	0	0	0	0	0	0	1322520_362703959
	1322520	un	362703959	28	M	T	G	7	0.5	1	0	0.5	0.5	0.53846	0	0	-0.85714	0	0	0	1	1322520_362703959
	1322520	un	362704001	70	F	G	-	6	1	0	1	0	1	0	0	0	0	0	0	0	0	1322520_362704001
	1322520	un	362704001	70	M	G	A	7	0.5	1	0	0.5	0.5	0.53846	0	0	-0.85714	0	0	0	1	1322520_362704001
	1323679	un	363021579	166	F	G	-	5	1	0	1	0	1	0	0	0	0	0	0	0	0	1323679_363021579
	1323679	un	363021579	166	M	G	A	6	0.5	1	0	0.5	0.5	0.54545	0	0	-0.83333	0	0	0	1	1323679_363021579
	1323679	un	363021604	191	F	T	-	5	1	0	1	0	1	0	0	0	0	0	0	0	0	1323679_363021604
	1323679	un	363021604	191	M	T	A	5	0.5	1	0	0.5	0.5	0.55556	0	0	-0.8	0	0	0	1	1323679_363021604
	1333443	un	365683781	179	F	G	-	5	1	0	1	0	1	0	0	0	0	0	0	0	0	1333443_365683781
	1333443	un	365683781	179	M	G	C	6	0.5	1	0	0.5	0.5	0.54545	0	0	-0.83333	0	0	0	1	1333443_365683781
	1333443	un	365683853	251	F	C	-	5	1	0	1	0	1	0	0	0	0	0	0	0	0	1333443_365683853
	1333443	un	365683853	251	M	C	T	6	0.5	1	0	0.5	0.5	0.54545	0	0	-0.83333	0	0	0	1	1333443_365683853
	1333443	un	365683854	252	F	T	-	5	1	0	1	0	1	0	0	0	0	0	0	0	0	1333443_365683854
	1333443	un	365683854	252	M	T	A	6	0.5	1	0	0.5	0.5	0.54545	0	0	-0.83333	0	0	0	1	1333443_365683854
	1333443	un	365683884	282	F	C	-	5	1	0	1	0	1	0	0	0	0	0	0	0	0	1333443_365683884
	1333443	un	365683884	282	M	C	G	5	0.5	1	0	0.5	0.5	0.55556	0	0	-0.8	0	0	0	1	1333443_365683884
	1350478	un	370336140	149	F	C	-	5	1	0	1	0	1	0	0	0	0	0	0	0	0	1350478_370336140
	1350478	un	370336140	149	M	C	T	5	0.5	1	0	0.5	0.5	0.55556	0	0	-0.8	0	0	0	1	1350478_370336140
	1357697	un	372312563	172	F	G	-	8	1	0	1	0	1	0	0	0	0	0	0	0	0	1357697_372312563
	1357697	un	372312563	172	M	G	A	9	0.5	1	0	0.5	0.5	0.52941	0	0	-0.88889	0	0	0	1	1357697_372312563
	1370756	un	375864033	285	F	C	-	7	1	0	1	0	1	0	0	0	0	0	0	0	0	1370756_375864033
	1370756	un	375864033	285	M	C	T	8	0.5	1	0	0.5	0.5	0.53333	0	0	-0.875	0	0	0	1	1370756_375864033
	1370774	un	375868924	167	F	C	-	7	1	0	1	0	1	0	0	0	0	0	0	0	0	1370774_375868924
	1370774	un	375868924	167	M	C	T	5	0.5	1	0	0.5	0.5	0.55556	0	0	-0.8	0	0	0	1	1370774_375868924
	1374302	un	376831222	215	F	T	-	7	1	0	1	0	1	0	0	0	0	0	0	0	0	1374302_376831222
	1374302	un	376831222	215	M	T	C	5	0.5	1	0	0.5	0.5	0.55556	0	0	-0.8	0	0	0	1	1374302_376831222
	1387002	un	380308414	62	F	T	-	6	1	0	1	0	1	0	0	0	0	0	0	0	0	1387002_380308414
	1387002	un	380308414	62	M	T	C	6	0.5	1	0	0.5	0.5	0.54545	0	0	-0.83333	0	0	0	1	1387002_380308414
	1397707	un	383229254	262	F	C	-	7	1	0	1	0	1	0	0	0	0	0	0	0	0	1397707_383229254
	1397707	un	383229254	262	M	C	T	7	0.5	1	0	0.5	0.5	0.53846	0	0	-0.85714	0	0	0	1	1397707_383229254
	1405513	un	385348595	79	F	G	-	6	1	0	1	0	1	0	0	0	0	0	0	0	0	1405513_385348595
	1405513	un	385348595	79	M	G	A	7	0.5	1	0	0.5	0.5	0.53846	0	0	-0.85714	0	0	0	1	1405513_385348595
	1414407	un	387754251	263	F	C	-	5	1	0	1	0	1	0	0	0	0	0	0	0	0	1414407_387754251
	1414407	un	387754251	263	M	C	T	5	0.5	1	0	0.5	0.5	0.55556	0	0	-0.8	0	0	0	1	1414407_387754251
	1417706	un	388643696	113	F	A	-	6	1	0	1	0	1	0	0	0	0	0	0	0	0	1417706_388643696
	1417706	un	388643696	113	M	A	G	6	0.5	1	0	0.5	0.5	0.54545	0	0	-0.83333	0	0	0	1	1417706_388643696
	1431374	un	392353253	294	F	T	-	7	1	0	1	0	1	0	0	0	0	0	0	0	0	1431374_392353253
	1431374	un	392353253	294	M	T	C	6	0.5	1	0	0.5	0.5	0.54545	0	0	-0.83333	0	0	0	1	1431374_392353253
	1433001	un	392797239	154	F	A	-	6	1	0	1	0	1	0	0	0	0	0	0	0	0	1433001_392797239
	1433001	un	392797239	154	M	A	G	6	0.5	1	0	0.5	0.5	0.54545	0	0	-0.83333	0	0	0	1	1433001_392797239
	1436355	un	393706931	178	F	C	-	5	1	0	1	0	1	0	0	0	0	0	0	0	0	1436355_393706931
	1436355	un	393706931	178	M	C	T	5	0.5	1	0	0.5	0.5	0.55556	0	0	-0.8	0	0	0	1	1436355_393706931
	1443005	un	395519711	231	F	A	-	5	1	0	1	0	1	0	0	0	0	0	0	0	0	1443005_395519711
	1443005	un	395519711	231	M	A	G	7	0.5	1	0	0.5	0.5	0.53846	0	0	-0.85714	0	0	0	1	1443005_395519711
	1445204	un	396117114	293	F	T	-	6	1	0	1	0	1	0	0	0	0	0	0	0	0	1445204_396117114
	1445204	un	396117114	293	M	T	A	5	0.5	1	0	0.5	0.5	0.55556	0	0	-0.8	0	0	0	1	1445204_396117114
	1454529	un	398655900	216	F	G	-	7	1	0	1	0	1	0	0	0	0	0	0	0	0	1454529_398655900
	1454529	un	398655900	216	M	G	A	7	0.5	1	0	0.5	0.5	0.53846	0	0	-0.85714	0	0	0	1	1454529_398655900
	1454664	un	398692012	34	F	A	-	6	1	0	1	0	1	0	0	0	0	0	0	0	0	1454664_398692012
	1454664	un	398692012	34	M	A	T	5	0.5	1	0	0.5	0.5	0.55556	0	0	-0.8	0	0	0	1	1454664_398692012
	1457989	un	399596530	205	F	A	-	7	1	0	1	0	1	0	0	0	0	0	0	0	0	1457989_399596530
	1457989	un	399596530	205	M	A	C	5	0.5	1	0	0.5	0.5	0.55556	0	0	-0.8	0	0	0	1	1457989_399596530
	1460566	un	400298077	166	F	C	-	5	1	0	1	0	1	0	0	0	0	0	0	0	0	1460566_400298077
	1460566	un	400298077	166	M	C	A	5	0.5	1	0	0.5	0.5	0.55556	0	0	-0.8	0	0	0	1	1460566_400298077
	1461224	un	400479658	177	F	A	-	8	1	0	1	0	1	0	0	0	0	0	0	0	0	1461224_400479658
	1461224	un	400479658	177	M	A	G	7	0.5	1	0	0.5	0.5	0.53846	0	0	-0.85714	0	0	0	1	1461224_400479658
	1465506	un	401643228	254	F	T	-	7	1	0	1	0	1	0	0	0	0	0	0	0	0	1465506_401643228
	1465506	un	401643228	254	M	T	G	8	0.5	1	0	0.5	0.5	0.53333	0	0	-0.875	0	0	0	1	1465506_401643228
	1471120	un	403173987	222	F	A	-	8	1	0	1	0	1	0	0	0	0	0	0	0	0	1471120_403173987
	1471120	un	403173987	222	M	A	C	5	0.5	1	0	0.5	0.5	0.55556	0	0	-0.8	0	0	0	1	1471120_403173987
	1477306	un	404843113	79	F	C	-	6	1	0	1	0	1	0	0	0	0	0	0	0	0	1477306_404843113
	1477306	un	404843113	79	M	C	T	5	0.5	1	0	0.5	0.5	0.55556	0	0	-0.8	0	0	0	1	1477306_404843113
	1479461	un	405430085	218	F	C	-	5	1	0	1	0	1	0	0	0	0	0	0	0	0	1479461_405430085
	1479461	un	405430085	218	M	C	T	9	0.5	1	0	0.5	0.5	0.52941	0	0	-0.88889	0	0	0	1	1479461_405430085
	1484565	un	406817793	98	F	C	-	7	1	0	1	0	1	0	0	0	0	0	0	0	0	1484565_406817793
	1484565	un	406817793	98	M	C	T	6	0.5	1	0	0.5	0.5	0.54545	0	0	-0.83333	0	0	0	1	1484565_406817793
	1490912	un	408549444	208	F	T	-	6	1	0	1	0	1	0	0	0	0	0	0	0	0	1490912_408549444
	1490912	un	408549444	208	M	T	G	5	0.5	1	0	0.5	0.5	0.55556	0	0	-0.8	0	0	0	1	1490912_408549444
	1490912	un	408549481	245	F	T	-	6	1	0	1	0	1	0	0	0	0	0	0	0	0	1490912_408549481
	1490912	un	408549481	245	M	T	C	5	0.5	1	0	0.5	0.5	0.55556	0	0	-0.8	0	0	0	1	1490912_408549481
	1491744	un	408778844	33	F	T	-	7	1	0	1	0	1	0	0	0	0	0	0	0	0	1491744_408778844
	1491744	un	408778844	33	M	T	C	6	0.5	1	0	0.5	0.5	0.54545	0	0	-0.83333	0	0	0	1	1491744_408778844
	1493120	un	409156621	210	F	G	-	6	1	0	1	0	1	0	0	0	0	0	0	0	0	1493120_409156621
	1493120	un	409156621	210	M	G	T	6	0.5	1	0	0.5	0.5	0.54545	0	0	-0.83333	0	0	0	1	1493120_409156621
	1495530	un	409810789	46	F	C	-	6	1	0	1	0	1	0	0	0	0	0	0	0	0	1495530_409810789
	1495530	un	409810789	46	M	C	G	6	0.5	1	0	0.5	0.5	0.54545	0	0	-0.83333	0	0	0	1	1495530_409810789
	1496714	un	410133312	242	F	A	-	6	1	0	1	0	1	0	0	0	0	0	0	0	0	1496714_410133312
	1496714	un	410133312	242	M	A	C	6	0.5	1	0	0.5	0.5	0.54545	0	0	-0.83333	0	0	0	1	1496714_410133312
	1496714	un	410133341	271	F	A	-	6	1	0	1	0	1	0	0	0	0	0	0	0	0	1496714_410133341
	1496714	un	410133341	271	M	A	T	6	0.5	1	0	0.5	0.5	0.54545	0	0	-0.83333	0	0	0	1	1496714_410133341
	1500267	un	411107963	173	F	A	-	5	1	0	1	0	1	0	0	0	0	0	0	0	0	1500267_411107963
	1500267	un	411107963	173	M	A	T	5	0.5	1	0	0.5	0.5	0.55556	0	0	-0.8	0	0	0	1	1500267_411107963
	1500267	un	411108041	251	F	A	-	5	1	0	1	0	1	0	0	0	0	0	0	0	0	1500267_411108041
	1500267	un	411108041	251	M	A	T	5	0.5	1	0	0.5	0.5	0.55556	0	0	-0.8	0	0	0	1	1500267_411108041
	1500267	un	411108042	252	F	C	-	5	1	0	1	0	1	0	0	0	0	0	0	0	0	1500267_411108042
	1500267	un	411108042	252	M	C	T	5	0.5	1	0	0.5	0.5	0.55556	0	0	-0.8	0	0	0	1	1500267_411108042
	1502162	un	411626724	250	F	C	-	8	1	0	1	0	1	0	0	0	0	0	0	0	0	1502162_411626724
	1502162	un	411626724	250	M	C	T	5	0.5	1	0	0.5	0.5	0.55556	0	0	-0.8	0	0	0	1	1502162_411626724
	1508254	un	413282061	92	F	A	-	7	1	0	1	0	1	0	0	0	0	0	0	0	0	1508254_413282061
	1508254	un	413282061	92	M	A	G	7	0.5	1	0	0.5	0.5	0.53846	0	0	-0.85714	0	0	0	1	1508254_413282061
	1508254	un	413282229	260	F	A	-	7	1	0	1	0	1	0	0	0	0	0	0	0	0	1508254_413282229
	1508254	un	413282229	260	M	A	T	5	0.5	1	0	0.5	0.5	0.55556	0	0	-0.8	0	0	0	1	1508254_413282229
	1508254	un	413282254	285	F	G	-	7	1	0	1	0	1	0	0	0	0	0	0	0	0	1508254_413282254
	1508254	un	413282254	285	M	G	C	5	0.5	1	0	0.5	0.5	0.55556	0	0	-0.8	0	0	0	1	1508254_413282254
	1509906	un	413726900	37	F	G	-	5	1	0	1	0	1	0	0	0	0	0	0	0	0	1509906_413726900
	1509906	un	413726900	37	M	G	A	5	0.5	1	0	0.5	0.5	0.55556	0	0	-0.8	0	0	0	1	1509906_413726900
	1513514	un	414708892	165	F	G	-	7	1	0	1	0	1	0	0	0	0	0	0	0	0	1513514_414708892
	1513514	un	414708892	165	M	G	A	5	0.5	1	0	0.5	0.5	0.55556	0	0	-0.8	0	0	0	1	1513514_414708892
	1513514	un	414708942	215	F	C	-	6	1	0	1	0	1	0	0	0	0	0	0	0	0	1513514_414708942
	1513514	un	414708942	215	M	C	A	5	0.5	1	0	0.5	0.5	0.55556	0	0	-0.8	0	0	0	1	1513514_414708942
	1513514	un	414708990	263	F	C	-	7	1	0	1	0	1	0	0	0	0	0	0	0	0	1513514_414708990
	1513514	un	414708990	263	M	C	G	5	0.5	1	0	0.5	0.5	0.55556	0	0	-0.8	0	0	0	1	1513514_414708990
	1517277	un	415734251	80	F	C	-	7	1	0	1	0	1	0	0	0	0	0	0	0	0	1517277_415734251
	1517277	un	415734251	80	M	C	G	5	0.5	1	0	0.5	0.5	0.55556	0	0	-0.8	0	0	0	1	1517277_415734251
	1517277	un	415734329	158	F	A	-	7	1	0	1	0	1	0	0	0	0	0	0	0	0	1517277_415734329
	1517277	un	415734329	158	M	A	G	5	0.5	1	0	0.5	0.5	0.55556	0	0	-0.8	0	0	0	1	1517277_415734329
	1520003	un	416474554	206	F	G	-	6	1	0	1	0	1	0	0	0	0	0	0	0	0	1520003_416474554
	1520003	un	416474554	206	M	G	A	5	0.5	1	0	0.5	0.5	0.55556	0	0	-0.8	0	0	0	1	1520003_416474554
	1521191	un	416798222	168	F	G	-	7	1	0	1	0	1	0	0	0	0	0	0	0	0	1521191_416798222
	1521191	un	416798222	168	M	G	T	5	0.5	1	0	0.5	0.5	0.55556	0	0	-0.8	0	0	0	1	1521191_416798222
	1526513	un	418252065	200	F	C	-	5	1	0	1	0	1	0	0	0	0	0	0	0	0	1526513_418252065
	1526513	un	418252065	200	M	C	T	5	0.5	1	0	0.5	0.5	0.55556	0	0	-0.8	0	0	0	1	1526513_418252065
	1534093	un	420279876	266	F	C	-	7	1	0	1	0	1	0	0	0	0	0	0	0	0	1534093_420279876
	1534093	un	420279876	266	M	C	T	9	0.5	1	0	0.5	0.5	0.52941	0	0	-0.88889	0	0	0	1	1534093_420279876
	1545781	un	423293964	122	F	G	-	5	1	0	1	0	1	0	0	0	0	0	0	0	0	1545781_423293964
	1545781	un	423293964	122	M	G	A	5	0.5	1	0	0.5	0.5	0.55556	0	0	-0.8	0	0	0	1	1545781_423293964
	1551890	un	424861355	263	F	C	-	5	1	0	1	0	1	0	0	0	0	0	0	0	0	1551890_424861355
	1551890	un	424861355	263	M	C	A	5	0.5	1	0	0.5	0.5	0.55556	0	0	-0.8	0	0	0	1	1551890_424861355
	1630386	un	444821782	151	F	C	-	5	1	0	1	0	1	0	0	0	0	0	0	0	0	1630386_444821782
	1630386	un	444821782	151	M	C	G	6	0.5	1	0	0.5	0.5	0.54545	0	0	-0.83333	0	0	0	1	1630386_444821782
	1633726	un	445673711	68	F	C	-	6	1	0	1	0	1	0	0	0	0	0	0	0	0	1633726_445673711
	1633726	un	445673711	68	M	C	T	5	0.5	1	0	0.5	0.5	0.55556	0	0	-0.8	0	0	0	1	1633726_445673711
	1652248	un	450431111	20	F	G	-	5	1	0	1	0	1	0	0	0	0	0	0	0	0	1652248_450431111
	1652248	un	450431111	20	M	G	A	9	0.5	1	0	0.5	0.5	0.52941	0	0	-0.88889	0	0	0	1	1652248_450431111
	1652669	un	450539250	185	F	G	-	6	1	0	1	0	1	0	0	0	0	0	0	0	0	1652669_450539250
	1652669	un	450539250	185	M	G	A	5	0.5	1	0	0.5	0.5	0.55556	0	0	-0.8	0	0	0	1	1652669_450539250
	1708082	un	464805458	63	F	C	-	5	1	0	1	0	1	0	0	0	0	0	0	0	0	1708082_464805458
	1708082	un	464805458	63	M	C	T	5	0.5	1	0	0.5	0.5	0.55556	0	0	-0.8	0	0	0	1	1708082_464805458
	1711983	un	465811558	216	F	T	-	5	1	0	1	0	1	0	0	0	0	0	0	0	0	1711983_465811558
	1711983	un	465811558	216	M	T	A	5	0.5	1	0	0.5	0.5	0.55556	0	0	-0.8	0	0	0	1	1711983_465811558
	1827764	un	495676816	165	F	T	-	5	1	0	1	0	1	0	0	0	0	0	0	0	0	1827764_495676816
	1827764	un	495676816	165	M	T	G	6	0.5	1	0	0.5	0.5	0.54545	0	0	-0.83333	0	0	0	1	1827764_495676816
	1827764	un	495676896	245	F	C	-	5	1	0	1	0	1	0	0	0	0	0	0	0	0	1827764_495676896
	1827764	un	495676896	245	M	C	T	6	0.5	1	0	0.5	0.5	0.54545	0	0	-0.83333	0	0	0	1	1827764_495676896
	1827764	un	495676904	253	F	C	-	5	1	0	1	0	1	0	0	0	0	0	0	0	0	1827764_495676904
	1827764	un	495676904	253	M	C	T	6	0.5	1	0	0.5	0.5	0.54545	0	0	-0.83333	0	0	0	1	1827764_495676904
	1831649	un	496680500	207	F	C	-	5	1	0	1	0	1	0	0	0	0	0	0	0	0	1831649_496680500
	1831649	un	496680500	207	M	C	T	6	0.5	1	0	0.5	0.5	0.54545	0	0	-0.83333	0	0	0	1	1831649_496680500
	1844677	un	500040668	212	F	G	-	6	1	0	1	0	1	0	0	0	0	0	0	0	0	1844677_500040668
	1844677	un	500040668	212	M	G	A	8	0.5	1	0	0.5	0.5	0.53333	0	0	-0.875	0	0	0	1	1844677_500040668
	1855575	un	502823292	191	F	G	-	7	1	0	1	0	1	0	0	0	0	0	0	0	0	1855575_502823292
	1855575	un	502823292	191	M	G	A	6	0.5	1	0	0.5	0.5	0.54545	0	0	-0.83333	0	0	0	1	1855575_502823292
	1862610	un	504627279	29	F	G	-	5	1	0	1	0	1	0	0	0	0	0	0	0	0	1862610_504627279
	1862610	un	504627279	29	M	G	A	5	0.5	1	0	0.5	0.5	0.55556	0	0	-0.8	0	0	0	1	1862610_504627279
	1930428	un	522098390	121	F	T	-	7	1	0	1	0	1	0	0	0	0	0	0	0	0	1930428_522098390
	1930428	un	522098390	121	M	T	G	8	0.5	1	0	0.5	0.5	0.53333	0	0	-0.875	0	0	0	1	1930428_522098390
	1931301	un	522323282	220	F	T	-	7	1	0	1	0	1	0	0	0	0	0	0	0	0	1931301_522323282
	1931301	un	522323282	220	M	T	G	6	0.5	1	0	0.5	0.5	0.54545	0	0	-0.83333	0	0	0	1	1931301_522323282
	1939888	un	524544790	165	F	G	-	6	1	0	1	0	1	0	0	0	0	0	0	0	0	1939888_524544790
	1939888	un	524544790	165	M	G	A	8	0.5	1	0	0.5	0.5	0.53333	0	0	-0.875	0	0	0	1	1939888_524544790
	1943129	un	525381863	95	F	C	-	7	1	0	1	0	1	0	0	0	0	0	0	0	0	1943129_525381863
	1943129	un	525381863	95	M	C	T	6	0.5	1	0	0.5	0.5	0.54545	0	0	-0.83333	0	0	0	1	1943129_525381863
	1971788	un	532772519	87	F	G	-	5	1	0	1	0	1	0	0	0	0	0	0	0	0	1971788_532772519
	1971788	un	532772519	87	M	G	A	5	0.5	1	0	0.5	0.5	0.55556	0	0	-0.8	0	0	0	1	1971788_532772519
	1987497	un	536821967	110	F	A	-	5	1	0	1	0	1	0	0	0	0	0	0	0	0	1987497_536821967
	1987497	un	536821967	110	M	A	G	6	0.5	1	0	0.5	0.5	0.54545	0	0	-0.83333	0	0	0	1	1987497_536821967
	2005856	un	541538226	30	F	G	-	5	1	0	1	0	1	0	0	0	0	0	0	0	0	2005856_541538226
	2005856	un	541538226	30	M	G	A	5	0.5	1	0	0.5	0.5	0.55556	0	0	-0.8	0	0	0	1	2005856_541538226
	2028510	un	547332373	254	F	A	-	7	1	0	1	0	1	0	0	0	0	0	0	0	0	2028510_547332373
	2028510	un	547332373	254	M	A	G	8	0.5	1	0	0.5	0.5	0.53333	0	0	-0.875	0	0	0	1	2028510_547332373
	2083191	un	561570354	145	F	G	-	5	1	0	1	0	1	0	0	0	0	0	0	0	0	2083191_561570354
	2083191	un	561570354	145	M	G	T	7	0.5	1	0	0.5	0.5	0.53846	0	0	-0.85714	0	0	0	1	2083191_561570354
	2117304	un	570483563	94	F	C	-	5	1	0	1	0	1	0	0	0	0	0	0	0	0	2117304_570483563
	2117304	un	570483563	94	M	C	A	6	0.5	1	0	0.5	0.5	0.54545	0	0	-0.83333	0	0	0	1	2117304_570483563
	2117304	un	570483584	115	F	C	-	5	1	0	1	0	1	0	0	0	0	0	0	0	0	2117304_570483584
	2117304	un	570483584	115	M	C	T	6	0.5	1	0	0.5	0.5	0.54545	0	0	-0.83333	0	0	0	1	2117304_570483584
	2143209	un	577287221	86	F	G	-	6	1	0	1	0	1	0	0	0	0	0	0	0	0	2143209_577287221
	2143209	un	577287221	86	M	G	A	5	0.5	1	0	0.5	0.5	0.55556	0	0	-0.8	0	0	0	1	2143209_577287221
	2315086	un	622084161	1	F	A	-	5	1	0	1	0	1	0	0	0	0	0	0	0	0	2315086_622084161
	2315086	un	622084161	1	M	A	T	5	0.5	1	0	0.5	0.5	0.55556	0	0	-0.8	0	0	0	1	2315086_622084161
	2315086	un	622084175	15	F	C	-	5	1	0	1	0	1	0	0	0	0	0	0	0	0	2315086_622084175
	2315086	un	622084175	15	M	C	T	5	0.5	1	0	0.5	0.5	0.55556	0	0	-0.8	0	0	0	1	2315086_622084175
	3073658	un	818118464	274	F	T	-	5	1	0	1	0	1	0	0	0	0	0	0	0	0	3073658_818118464
	3073658	un	818118464	274	M	T	C	5	0.5	1	0	0.5	0.5	0.55556	0	0	-0.8	0	0	0	1	3073658_818118464
	3845082	un	1015716136	90	F	G	-	5	1	0	1	0	1	0	0	0	0	0	0	0	0	3845082_1015716136
	3845082	un	1015716136	90	M	G	A	6	0.5	1	0	0.5	0.5	0.54545	0	0	-0.83333	0	0	0	1	3845082_1015716136
	3845082	un	1015716176	130	F	T	-	5	1	0	1	0	1	0	0	0	0	0	0	0	0	3845082_1015716176
	3845082	un	1015716176	130	M	T	G	6	0.5	1	0	0.5	0.5	0.54545	0	0	-0.83333	0	0	0	1	3845082_1015716176
	4199624	un	1104034023	43	F	A	-	7	1	0	1	0	1	0	0	0	0	0	0	0	0	4199624_1104034023
	4199624	un	1104034023	43	M	A	G	7	0.5	1	0	0.5	0.5	0.53846	0	0	-0.85714	0	0	0	1	4199624_1104034023
	4199624	un	1104034037	57	F	T	-	7	1	0	1	0	1	0	0	0	0	0	0	0	0	4199624_1104034037
	4199624	un	1104034037	57	M	T	A	7	0.5	1	0	0.5	0.5	0.53846	0	0	-0.85714	0	0	0	1	4199624_1104034037
	4199624	un	1104034111	131	F	G	-	7	1	0	1	0	1	0	0	0	0	0	0	0	0	4199624_1104034111
	4199624	un	1104034111	131	M	G	A	7	0.5	1	0	0.5	0.5	0.53846	0	0	-0.85714	0	0	0	1	4199624_1104034111
	4199624	un	1104034155	175	F	G	-	7	1	0	1	0	1	0	0	0	0	0	0	0	0	4199624_1104034155
	4199624	un	1104034155	175	M	G	T	7	0.5	1	0	0.5	0.5	0.53846	0	0	-0.85714	0	0	0	1	4199624_1104034155
	4199624	un	1104034198	218	F	C	-	7	1	0	1	0	1	0	0	0	0	0	0	0	0	4199624_1104034198
	4199624	un	1104034198	218	M	C	G	7	0.5	1	0	0.5	0.5	0.53846	0	0	-0.85714	0	0	0	1	4199624_1104034198
	4199624	un	1104034231	251	F	G	-	7	1	0	1	0	1	0	0	0	0	0	0	0	0	4199624_1104034231
	4199624	un	1104034231	251	M	G	T	7	0.5	1	0	0.5	0.5	0.53846	0	0	-0.85714	0	0	0	1	4199624_1104034231
	4199624	un	1104034255	275	F	C	-	7	1	0	1	0	1	0	0	0	0	0	0	0	0	4199624_1104034255
	4199624	un	1104034255	275	M	C	A	7	0.5	1	0	0.5	0.5	0.53846	0	0	-0.85714	0	0	0	1	4199624_1104034255
	4634683	un	1211988751	20	F	G	-	6	1	0	1	0	1	0	0	0	0	0	0	0	0	4634683_1211988751
	4634683	un	1211988751	20	M	G	A	5	0.5	1	0	0.5	0.5	0.55556	0	0	-0.8	0	0	0	1	4634683_1211988751
	4634683	un	1211988951	220	F	A	-	6	1	0	1	0	1	0	0	0	0	0	0	0	0	4634683_1211988951
	4634683	un	1211988951	220	M	A	G	5	0.5	1	0	0.5	0.5	0.55556	0	0	-0.8	0	0	0	1	4634683_1211988951

## Sheet: (iii)sex-limited
	locus	f.Count	m.Count
	484741	0	7
	3271407	0	7
	4094737	0	7
	4094829	0	7
	4094841	0	7
	4094977	0	8
	4095058	0	7
	4095329	0	7
	4095921	0	7
	4095988	0	8
	4096066	0	7
	4096239	0	7
	4096316	0	8
	4096449	0	7
	4096480	0	8
	4096689	0	7
	4096884	0	7
	4097185	0	9
	4097214	0	8
	4097680	0	7
	4097902	0	9
	4098332	0	9
	4098616	0	8
	4098694	0	7
	4099328	0	7
	4099742	0	9
	4099941	0	7
	4100066	0	9
	4100183	0	8
	4100227	0	7
	4100355	0	7
	4100392	0	8
	4100584	0	7
	4100637	0	8
	4100793	0	8
	4100888	0	7
	4100900	0	9
	4101613	0	7
	4102085	0	7
	4102328	0	8
	4102408	0	8
	4102802	0	8
	4102812	0	7
	4102885	0	7
	4103417	0	7
	4104100	0	7
	4104272	0	7
	4104337	0	10
	4104506	0	7
	4104581	0	8
	4104815	0	8
	4104924	0	7
	4105212	0	7
	4105682	0	7
	4106182	0	7
	4106190	0	7
	4106213	0	7
	4106235	0	8
	4106492	0	9
	4106498	0	8
	4106867	0	7
	4106885	0	7
	4107177	0	7
	4107313	0	7
	4107430	0	7
	4107520	0	7
	4107579	0	7
	4107664	0	7
	4107853	0	7
	4107862	0	7
	4107931	0	7
	4107996	0	9
	4108224	0	7
	4108494	0	9
	4108788	0	8
	4108828	0	8
	4108929	0	7
	4108971	0	7
	4109012	0	7
	4109080	0	7
	4109387	0	7
	4109892	0	7
	4110379	0	7
	4110425	0	7
	4110817	0	7
	4111817	0	8
	4112498	0	8
	4112735	0	8
	4112793	0	7
	4113000	0	7
	4113084	0	8
	4113764	0	8
	4114044	0	8
	4114110	0	9
	4114657	0	7
	4114883	0	7
	4115353	0	8
	4115592	0	8
	4115607	0	7
	4115700	0	8
	4115872	0	7
	4116044	0	8
	4116121	0	7
	4116527	0	7
	4116568	0	7
	4116961	0	7
	4117231	0	7
	4117270	0	7
	4117646	0	7
	4117810	0	7
	4118067	0	7
	4118435	0	8
	4118950	0	7
	4119244	0	7
	4119454	0	8
	4119564	0	7
	4119874	0	7
	4120155	0	7
	4120629	0	8
	4121389	0	7
	4121397	0	8
	4121428	0	7
	4121443	0	7
	4121470	0	7
	4121489	0	7
	4121747	0	8
	4121823	0	7
	4122192	0	8
	4122245	0	8
	4122262	0	8
	4122272	0	7
	4122709	0	8
	4122821	0	7
	4123219	0	7
	4123542	0	8
	4124609	0	7
	4124970	0	7
	4125084	0	7
	4125203	0	7
	4125296	0	7
	4125572	0	9
	4125574	0	7
	4126093	0	8
	4126317	0	7
	4126453	0	8
	4126830	0	8
	4127016	0	8
	4127077	0	8
	4127136	0	7
	4127156	0	7
	4127383	0	10
	4127535	0	7
	4127862	0	7
	4128242	0	8
	4128326	0	7
	4128380	0	7
	4128392	0	8
	4128476	0	7
	4128484	0	7
	4128493	0	7
	4128612	0	7
	4128890	0	8
	4128993	0	8
	4129040	0	7
	4129103	0	8
	4129364	0	7
	4129481	0	8
	4129482	0	8
	4129582	0	8
	4129680	0	9
	4129716	0	7
	4130142	0	7
	4130288	0	7
	4130320	0	8
	4130404	0	7
	4130635	0	7
	4130913	0	7
	4131099	0	8
	4131169	0	7
	4131328	0	9
	4131330	0	8
	4131595	0	8
	4131884	0	7
	4132117	0	7
	4132128	0	7
	4132431	0	8
	4132458	0	7
	4132693	0	9
	4132696	0	7
	4132717	0	7
	4132894	0	7
	4133051	0	9
	4133345	0	8
	4134854	0	7
	4135222	0	7
	4135396	0	8
	4135406	0	8
	4135628	0	9
	4135737	0	9
	4135917	0	7
	4136494	0	7
	4136690	0	7
	4136696	0	7
	4136812	0	7
	4137730	0	8
	4137928	0	7
	4138113	0	8
	4138760	0	7
	4138833	0	7
	4139120	0	7
	4139416	0	8
	4139894	0	8
	4140083	0	7
	4140219	0	9
	4140365	0	7
	4140371	0	7
	4140597	0	8
	4140630	0	8
	4140764	0	7
	4140893	0	8
	4140946	0	7
	4141295	0	7
	4141707	0	8
	4141918	0	8
	4141951	0	7
	4141999	0	7
	4142176	0	7
	4142206	0	7
	4142244	0	8
	4142525	0	7
	4142647	0	7
	4142748	0	7
	4142964	0	10
	4142973	0	7
	4142985	0	7
	4142994	0	7
	4143171	0	8
	4143454	0	7
	4143455	0	7
	4143474	0	8
	4143721	0	7
	4144114	0	7
	4144351	0	7
	4144486	0	7
	4144654	0	8
	4144703	0	8
	4144770	0	7
	4145471	0	7
	4145733	0	8
	4145770	0	7
	4145929	0	7
	4146175	0	8
	4146297	0	8
	4146420	0	7
	4146883	0	7
	4146920	0	7
	4147154	0	9
	4147282	0	7
	4148449	0	7
	4148546	0	7
	4148876	0	7
	4148882	0	8
	4149078	0	7
	4149108	0	9
	4149133	0	7
	4149261	0	7
	4149472	0	7
	4149644	0	8
	4149714	0	9
	4149785	0	7
	4150097	0	8
	4150103	0	7
	4150191	0	10
	4150429	0	7
	4150906	0	7
	4151048	0	7
	4151308	0	7
	4151510	0	7
	4151771	0	7
	4152129	0	8
	4153105	0	7
	4153208	0	7
	4153878	0	8
	4153971	0	8
	4154780	0	7
	4155752	0	10
	4155761	0	8
	4155841	0	7
	4155948	0	8
	4156649	0	8
	4157243	0	8
	4157306	0	7
	4157379	0	7
	4158095	0	7
	4158360	0	9
	4158702	0	8
	4158781	0	7
	4159028	0	7
	4159079	0	9
	4159458	0	7
	4159738	0	7
	4159919	0	8
	4160156	0	8
	4160217	0	7
	4160356	0	7
	4160583	0	8
	4160725	0	8
	4160889	0	7
	4161395	0	7
	4161432	0	7
	4161551	0	7
	4161593	0	7
	4161636	0	7
	4162284	0	7
	4162428	0	7
	4162554	0	7
	4162729	0	7
	4163270	0	10
	4163613	0	7
	4163646	0	7
	4163858	0	8
	4164210	0	7
	4164213	0	9
	4164280	0	8
	4164468	0	7
	4164546	0	7
	4164547	0	7
	4164629	0	8
	4164634	0	7
	4164821	0	7
	4164848	0	7
	4165377	0	7
	4165814	0	7
	4165889	0	9
	4165961	0	7
	4166286	0	8
	4166910	0	7
	4167095	0	8
	4167562	0	8
	4167814	0	8
	4168032	0	7
	4168218	0	7
	4168267	0	7
	4168448	0	9
	4168503	0	7
	4168726	0	7
	4169006	0	7
	4169384	0	7
	4169848	0	8
	4170244	0	7
	4170251	0	7
	4170288	0	7
	4170363	0	8
	4170389	0	7
	4170403	0	7
	4170413	0	7
	4170677	0	9
	4170697	0	7
	4170747	0	7
	4170776	0	7
	4170966	0	7
	4171522	0	7
	4171671	0	9
	4171953	0	9
	4172200	0	8
	4172225	0	7
	4172519	0	7
	4172649	0	7
	4172768	0	7
	4172817	0	7
	4172888	0	9
	4172924	0	8
	4173011	0	7
	4173042	0	7
	4173177	0	8
	4173293	0	7
	4173440	0	7
	4173863	0	8
	4174344	0	7
	4174405	0	9
	4174459	0	9
	4174479	0	7
	4174490	0	7
	4174499	0	7
	4174578	0	7
	4174785	0	9
	4175136	0	8
	4175205	0	7
	4175376	0	9
	4175433	0	8
	4175911	0	8
	4176153	0	7
	4176604	0	7
	4176648	0	8
	4176724	0	8
	4176880	0	9
	4177032	0	7
	4177311	0	7
	4177406	0	7
	4177415	0	8
	4177563	0	7
	4177761	0	7
	4178255	0	7
	4178278	0	7
	4178349	0	9
	4178475	0	7
	4178922	0	7
	4179356	0	7
	4179489	0	7
	4179613	0	7
	4179817	0	8
	4180161	0	7
	4180694	0	8
	4180996	0	7
	4181119	0	8
	4181125	0	7
	4181238	0	7
	4181337	0	8
	4181584	0	9
	4181820	0	7
	4182079	0	7
	4182109	0	7
	4182616	0	7
	4182927	0	8
	4183361	0	8
	4183993	0	7
	4184055	0	7
	4184122	0	8
	4184310	0	8
	4184360	0	8
	4185272	0	8
	4185285	0	7
	4185922	0	7
	4186721	0	8
	4187168	0	7
	4187858	0	7
	4187950	0	8
	4188093	0	7
	4188246	0	7
	4189105	0	7
	4189545	0	7
	4190998	0	7
	4192351	0	7
	4194191	0	8
	4195647	0	7
	4195978	0	7
	4197119	0	7
	4197502	0	7
	4197556	0	7
	4198805	0	7
	4199503	0	7
	4200073	0	7
	4200240	0	7
	4200249	0	8
	4200411	0	7
	4200482	0	7
	4200613	0	7
	4200660	0	9
	4201090	0	8
	4201133	0	7
	4202047	0	9
	4202760	0	7
	4202807	0	7
	4204258	0	7
	4204760	0	7
	4204831	0	7
	4205675	0	8
	4206097	0	7
	4206191	0	7
	4206269	0	7
	4206601	0	7
	4206711	0	8
	4206779	0	7
	4207333	0	8
	4207656	0	7
	4207765	0	7
	4207780	0	7
	4208058	0	7
	4208467	0	7
	4208478	0	7
	4208972	0	7
	4209207	0	7
	4209974	0	7
	4210537	0	7
	4210627	0	7
	4210689	0	7
	4210736	0	7
	4210774	0	7
	4211419	0	7
	4212217	0	7
	4214032	0	7
	4214826	0	7
	4215242	0	7
	4215295	0	7
	4215631	0	7
	4215743	0	7
	4216059	0	7
	4216350	0	8
	4216388	0	7
	4216520	0	8
	4216634	0	7
	4216854	0	7
	4216869	0	8
	4217308	0	8
	4217386	0	7
	4217566	0	7
	4218597	0	7
	4219804	0	8
	4220009	0	7
	4220505	0	7
	4220535	0	8
	4220536	0	7
	4221452	0	8
	4221681	0	7
	4221854	0	7
	4221946	0	7
	4223560	0	7
	4224880	0	8
	4226069	0	8
	4226892	0	7
	4226976	0	7
	4227499	0	7
	4228445	0	7
	4228503	0	7
	4229364	0	7
	4231606	0	8
	4231651	0	7
	4233195	0	7
	4233262	0	7
	4234038	0	7
	4234384	0	7
	4234692	0	7
	4234739	0	7
	4234855	0	7
	4235484	0	7
	4236119	0	7
	4236195	0	8
	4237173	0	8
	4237217	0	8
	4238364	0	7
	4238412	0	7
	4238510	0	7
	4239687	0	7
	4240051	0	7
	4241062	0	7
	4241602	0	8
	4242459	0	7
	4242676	0	8
	4242746	0	7
	4242909	0	7
	4243189	0	7
	4243721	0	8
	4245288	0	7
	4245925	0	7
	4245952	0	7
	4246220	0	7
	4246994	0	7
	4247515	0	8
	4247533	0	7
	4247732	0	7
	4248445	0	7
	4248711	0	7
	4248770	0	9
	4248905	0	7
	4250336	0	7
	4250751	0	7
	4251780	0	8
	4252080	0	7
	4253118	0	7
	4253455	0	7
	4254536	0	7
	4254645	0	7
	4260087	0	7
	4260286	0	7
	4260959	0	7
	4260970	0	7
	4261172	0	7
	4261308	0	7
	4261745	0	7
	4262109	0	7
	4263315	0	8
	4263842	0	8
	4264422	0	7
	4264484	0	7
	4264532	0	8
	4265873	0	9
	4267001	0	7
	4267525	0	7
	4267961	0	7
	4268419	0	8
	4268442	0	7
	4268451	0	7
	4270587	0	7
	4271928	0	8
	4273234	0	7
	4273330	0	7
	4273705	0	7
	4274006	0	7
	4274008	0	7
	4274416	0	7
	4274522	0	7
	4274546	0	8
	4274547	0	7
	4274939	0	7
	4276228	0	7
	4276513	0	7
	4277157	0	8
	4277732	0	9
	4278731	0	7
	4279574	0	7
	4280438	0	7
	4280762	0	7
	4281249	0	7
	4281314	0	7
	4282067	0	7
	4282080	0	7
	4283055	0	7
	4283502	0	8
	4284232	0	7
	4286295	0	8
	4290955	0	7
	4292744	0	8
	4292924	0	7
	4295319	0	7
	4296758	0	7
	4297889	0	7
	4298963	0	8
	4301229	0	7
	4302567	0	7
	4302974	0	7
	4302990	0	7
	4309007	0	7
	4309122	0	7
	4310416	0	7
	4311127	0	7
	4312725	0	8
	4315537	0	7
	4316038	0	7
	4326766	0	7
	4328222	0	7
	4332582	0	7
	4333168	0	8
	4333360	0	7
	4333763	0	7
	4333922	0	7
	4335758	0	7
	4336779	0	7
	4342180	0	7
	4342269	0	7
	4344087	0	7
	4345766	0	7
	4346605	0	7
	4347019	0	7
	4348210	0	7
	4348831	0	7
	4352620	0	8
	4355850	0	7
	4355946	0	7
	4358515	0	7
	4360404	0	7
	4360679	0	7
	4361375	0	8
	4361627	0	8
	4366619	0	8
	4368360	0	8
	4369135	0	7
	4369502	0	7
	4369780	0	7
	4370094	0	7
	4373293	0	7
	4383086	0	7
	4383802	0	7
	4385495	0	8
	4387752	0	7
	4387862	0	7
	4388740	0	7
	4389351	0	7
	4389891	0	7
	4394407	0	7
	4397099	0	7
	4399152	0	7
	4403954	0	7
	4404226	0	7
	4407116	0	7
	4421353	0	7
	4445131	0	7
	4456372	0	7
	4457294	0	7
	4466994	0	7
	4479517	0	7
	4485042	0	7
	4485605	0	7
	4485865	0	7
	4497859	0	7
	4498229	0	7
	4512707	0	7
	4516359	0	7
	4523031	0	7
	4536090	0	7
	4551043	0	7
	4554825	0	7
	4559167	0	7
	4570680	0	7
	4572193	0	7
	4574073	0	7
	4577287	0	7
	4580818	0	7
	4609990	0	7
	4611745	0	7
	4613103	0	7
	4613965	0	7
	4614884	0	7
	4736711	0	7
	4984080	0	7
	5035373	0	7
	5329170	0	9
