# Supplementary material for: Identification of Male-Specific Markers by Genotyping-by-Sequencing in the Giant Spiny Frog, Quasipaa spinosa
Source: Genes (Basel). 2025 Nov 7;16(11):1347. doi: 10.3390/genes16111347 (PMC12652585; doi:10.3390/genes16111347)
Supplement: Supplementary file 1 [file genes-16-01347-s001.zip › Table S3.xlsx]

## Sheet: Sheet1
	Table S3. The results of mapping sex-linked markers on to the genome of Q. spinosa.
		Sex-Linked Marker ID	Chromosome	e-value	start	end
		CLocus_416048	HiC_scaffold_1	3.45e-143	11444704	11444422
		CLocus_1711983	HiC_scaffold_1	4.56e-142	30011557	30011847
		CLocus_656087	HiC_scaffold_1	3.81e-113	82348219	82347911
		CLocus_367547	HiC_scaffold_1	4.79e-132	82769794	82770083
		CLocus_1321374	HiC_scaffold_1	1.46e-67	90229049	90229192
		CLocus_199394	HiC_scaffold_1	4.79e-132	90493515	90493809
		CLocus_313531	HiC_scaffold_1	3.48e-133	90548560	90548276
		CLocus_675451	HiC_scaffold_1	3.41e-143	91668462	91668741
		CLocus_81512	HiC_scaffold_1	8.04e-130	92381554	92381269
		CLocus_1149804	HiC_scaffold_1	6.15e-136	92980239	92980539
		CLocus_757289	HiC_scaffold_1	2.87e-139	93217673	93217966
		CLocus_1194364	HiC_scaffold_1	7.93e-140	93217966	93217673
		CLocus_560989	HiC_scaffold_1	4.81e-132	93666508	93666212
		CLocus_1195181	HiC_scaffold_1	1.55e-141	93717662	93717935
		CLocus_1417706	HiC_scaffold_1	5.5e-131	94227437	94227709
		CLocus_1513514	HiC_scaffold_1	1.02e-138	94744961	94745254
		CLocus_1971788	HiC_scaffold_1	1.73e-126	94843970	94843685
		CLocus_93134	HiC_scaffold_1	4.79e-137	95111355	95111648
		CLocus_56579	HiC_scaffold_1	1.72e-131	98657511	98657210
		CLocus_55193	HiC_scaffold_1	3.99e-123	100522432	100522134
		CLocus_411232	HiC_scaffold_1	1.72e-131	102262606	102262320
		CLocus_537795	HiC_scaffold_1	1.37e-112	102462471	102462748
		CLocus_114238	HiC_scaffold_1	3.69e-138	103852204	103851904
		CLocus_328282	HiC_scaffold_1	2.65e-134	104697422	104697696
		CLocus_76661	HiC_scaffold_1	6.28e-121	105337417	105337701
		CLocus_709515	HiC_scaffold_1	8.01e-130	105434580	105434865
		CLocus_801028	HiC_scaffold_1	2.26e-120	105850491	105850801
		CLocus_180386	HiC_scaffold_1	6.79e-66	106887827	106887684
		CLocus_1509906	HiC_scaffold_1	2.25e-145	107564483	107564785
		CLocus_408269	HiC_scaffold_1	3.73e-128	107666409	107666716
		CLocus_448442	HiC_scaffold_1	1.05e-118	107732205	107731923
		CLocus_1545781	HiC_scaffold_1	2.92e-129	108197102	108196795
		CLocus_57737	HiC_scaffold_1	2.28e-130	109844321	109844610
		CLocus_153695	HiC_scaffold_1	1.33e-137	111939553	111939849
		CLocus_1236893	HiC_scaffold_1	1.33e-137	111939849	111939553
		CLocus_2005856	HiC_scaffold_1	1.34e-127	113664727	113665002
		CLocus_1190276	HiC_scaffold_1	8.13e-120	113824683	113824991
		CLocus_1827764	HiC_scaffold_1	1.46e-67	114352673	114352816
		CLocus_1454529	HiC_scaffold_1	2.03e-140	114475297	114475020
		CLocus_1068245	HiC_scaffold_1	1.04e-128	114562797	114563085
		CLocus_153484	HiC_scaffold_1	1.04e-128	114563085	114562797
		CLocus_260010	HiC_scaffold_1	2.05e-140	114573150	114572868
		CLocus_1314361	HiC_scaffold_1	2.23e-130	114840103	114839799
		CLocus_490365	HiC_scaffold_1	7.96e-135	115488579	115488881
		CLocus_1022328	HiC_scaffold_1	2.28e-125	118435613	118435302
		CLocus_317064	HiC_scaffold_1	1.23e-132	118856309	118856030
		CLocus_1490912	HiC_scaffold_1	2.9e-124	118998857	118999162
		CLocus_377008	HiC_scaffold_1	3.62e-148	119033723	119033426
		CLocus_258002	HiC_scaffold_1	1.57e-141	120127886	120127610
		CLocus_465370	HiC_scaffold_1	1.75e-121	120337574	120337881
		CLocus_387606	HiC_scaffold_1	1.02e-138	121092990	121092697
		CLocus_198917	HiC_scaffold_1	4.57e-152	121133607	121133899
		CLocus_64466	HiC_scaffold_1	1.04e-128	121769619	121769911
		CLocus_1460566	HiC_scaffold_1	1.84e-86	122357707	122358012
		CLocus_803931	HiC_scaffold_1	2.21e-135	123240242	123240531
		CLocus_356869	HiC_scaffold_1	2.2e-140	123393190	123393483
		CLocus_1089574	HiC_scaffold_1	2.2e-140	123393483	123393190
		CLocus_519402	HiC_scaffold_1	6.19e-131	125784898	125784606
		CLocus_1939888	HiC_scaffold_1	1.75e-121	127438730	127439016
		CLocus_704831	HiC_scaffold_1	5.72e-136	127502474	127502752
		CLocus_171202	HiC_scaffold_1	1.35e-122	127851647	127851959
		CLocus_125298	HiC_scaffold_1	4.93e-112	128261189	128260874
		CLocus_652099	HiC_scaffold_1	2.26e-120	128806273	128806583
		CLocus_1183301	HiC_scaffold_1	6.15e-136	130019850	130020142
		CLocus_526214	HiC_scaffold_1	3.7e-133	130253885	130253584
		CLocus_385606	HiC_scaffold_1	1.72e-131	130614684	130614970
		CLocus_1551890	HiC_scaffold_1	1.05e-123	130887662	130887961
		CLocus_483715	HiC_scaffold_1	8.01e-130	130943521	130943806
		CLocus_1433001	HiC_scaffold_1	4.37e-142	131026698	131026975
		CLocus_133993	HiC_scaffold_1	3.75e-123	131326266	131326573
		CLocus_1502162	HiC_scaffold_1	3.69e-138	131755475	131755775
		CLocus_192411	HiC_scaffold_1	4.75e-137	131853785	131853488
		CLocus_116493	HiC_scaffold_1	6.19e-131	132736666	132736954
		CLocus_678072	HiC_scaffold_1	6.4e-131	132764972	132764679
		CLocus_1158841	HiC_scaffold_1	1.81e-131	132807649	132807948
		CLocus_895545	HiC_scaffold_1	4.79e-132	132879366	132879069
		CLocus_3845082	HiC_scaffold_1	8.25e-115	133724604	133724302
		CLocus_695319	HiC_scaffold_1	1.24e-132	133791088	133791366
		CLocus_38457	HiC_scaffold_1	2.75e-144	134356216	134355926
		CLocus_1374302	HiC_scaffold_1	5.81e-141	135614686	135614970
		CLocus_88686	HiC_scaffold_1	3.68e-138	136209431	136209140
		CLocus_127992	HiC_scaffold_1	7.37e-140	136790548	136790827
		CLocus_470344	HiC_scaffold_1	2.87e-144	137208819	137209097
		CLocus_565078	HiC_scaffold_1	8.05e-140	138582831	138583125
		CLocus_149908	HiC_scaffold_1	1.65e-141	138853231	138852938
		CLocus_1139149	HiC_scaffold_1	2.23e-130	139661318	139661014
		CLocus_123808	HiC_scaffold_1	7.99e-135	140521489	140521785
		CLocus_144720	HiC_scaffold_1	6.22e-131	143516144	143515844
		CLocus_577631	HiC_scaffold_1	6.24e-136	143547267	143547571
		CLocus_706493	HiC_scaffold_1	1.63e-111	143836309	143836014
		CLocus_1491744	HiC_scaffold_1	1.48e-57	143850245	143850388
		CLocus_1436355	HiC_scaffold_1	1.33e-132	145180106	145180397
		CLocus_571359	HiC_scaffold_1	2.86e-134	145180397	145180106
		CLocus_513745	HiC_scaffold_1	8.34e-115	146115334	146115636
		CLocus_1316559	HiC_scaffold_1	1.07e-108	146631427	146631732
		CLocus_480631	HiC_scaffold_1	6.15e-136	146818034	146818322
		CLocus_403522	HiC_scaffold_1	6.15e-136	146818322	146818034
		CLocus_179146	HiC_scaffold_1	2.87e-134	146842867	146843157
		CLocus_1165190	HiC_scaffold_1	2.94e-119	148037876	148037560
		CLocus_541399	HiC_scaffold_1	2.01e-140	148241588	148241314
		CLocus_2028510	HiC_scaffold_1	2.16e-115	149090182	149090459
		CLocus_1006739	HiC_scaffold_1	2.21e-135	152216169	152215879
		CLocus_199436	HiC_scaffold_1	4.75e-137	152698085	152698376
		CLocus_1059544	HiC_scaffold_1	4.75e-137	152826182	152826475
		CLocus_526341	HiC_scaffold_1	3.88e-133	154246115	154245818
		CLocus_224196	HiC_scaffold_1	1.07e-103	157967634	157967919
		CLocus_464870	HiC_scaffold_1	2.88e-129	161114832	161114542
		CLocus_1521191	HiC_scaffold_1	1.03e-133	161945971	161945678
		CLocus_1633726	HiC_scaffold_1	3.7e-133	162475208	162475510
		CLocus_1534093	HiC_scaffold_1	3.75e-123	164475182	164475489
		CLocus_556179	HiC_scaffold_1	6.2e-136	165160467	165160759
		CLocus_1484565	HiC_scaffold_1	1.02e-138	167074532	167074825
		CLocus_689457	HiC_scaffold_1	1.02e-138	167389902	167390197
		CLocus_940706	HiC_scaffold_1	6.33e-121	168225311	168225621
		CLocus_93688	HiC_scaffold_1	2.86e-134	168822067	168822357
		CLocus_309835	HiC_scaffold_1	3.91e-103	169290628	169290379
		CLocus_1095353	HiC_scaffold_1	6.31e-131	169804342	169804640
		CLocus_865526	HiC_scaffold_1	1.81e-131	169998761	169999059
		CLocus_154851	HiC_scaffold_1	6.11e-141	170660973	170661269
		CLocus_501512	HiC_scaffold_1	3.67e-88	171043966	171044222
		CLocus_1040976	HiC_scaffold_1	3.67e-88	171044222	171043966
		CLocus_94495	HiC_scaffold_1	2.21e-135	172690030	172690328
		CLocus_537582	HiC_scaffold_1	2.21e-135	172690328	172690030
		CLocus_412450	HiC_scaffold_1	4.86e-142	173249231	173249533
		CLocus_658377	HiC_scaffold_1	2.96e-109	173256827	173257115
		CLocus_1500267	HiC_scaffold_1	1.73e-126	173410035	173410342
		CLocus_1357697	HiC_scaffold_1	2.89e-134	173926740	173927042
		CLocus_171212	HiC_scaffold_1	2.89e-134	173927042	173926740
		CLocus_210969	HiC_scaffold_1	1.06e-123	174058566	174058856
		CLocus_452626	HiC_scaffold_1	2.88e-129	174299227	174299532
		CLocus_1135067	HiC_scaffold_1	3.14e-69	175452267	175452410
		CLocus_1023003	HiC_scaffold_1	1.77e-116	176478154	176477841
		CLocus_320418	HiC_scaffold_1	7.82e-150	176547174	176547471
		CLocus_1322520	HiC_scaffold_1	1.32e-137	176811482	176811191
		CLocus_1181719	HiC_scaffold_1	2.9e-124	178426162	178426450
		CLocus_310416	HiC_scaffold_1	1.6e-141	179349700	179349979
		CLocus_468825	HiC_scaffold_1	1.58e-141	179760020	179760299
		CLocus_597816	HiC_scaffold_1	1.04e-128	180983502	180983199
		CLocus_618660	HiC_scaffold_1	8.07e-125	181524295	181524602
		CLocus_1057359	HiC_scaffold_1	7.97e-115	181686200	181686481
		CLocus_957996	HiC_scaffold_1	1.65e-146	181904933	181904642
		CLocus_1397707	HiC_scaffold_1	6.19e-131	182020783	182021088
		CLocus_511728	HiC_scaffold_1	7.84e-135	182293214	182292953
		CLocus_179633	HiC_scaffold_1	2.23e-130	182548710	182548997
		CLocus_1313145	HiC_scaffold_1	7.34e-140	182570527	182570803
		CLocus_1199892	HiC_scaffold_1	1.72e-131	182729274	182729560
		CLocus_120535	HiC_scaffold_1	7.2e-140	184299600	184299873
		CLocus_254620	HiC_scaffold_1	4.42e-142	184438650	184438930
		CLocus_238459	HiC_scaffold_1	1.75e-121	184851068	184850778
		CLocus_941503	HiC_scaffold_1	3.79e-138	185893371	185893066
		CLocus_41395	HiC_scaffold_1	2.91e-124	186061171	186060888
		CLocus_96427	HiC_scaffold_1	2.2e-140	187739748	187740041
		CLocus_455630	HiC_scaffold_1	1.32e-137	187770617	187770911
		CLocus_1508254	HiC_scaffold_1	1.32e-137	187770911	187770617
		CLocus_292694	HiC_scaffold_1	2.21e-135	189035888	189036191
		CLocus_1002901	HiC_scaffold_1	2.6e-139	189104441	189104713
		CLocus_1831649	HiC_scaffold_1	2.25e-125	189859267	189858958
		CLocus_430654	HiC_scaffold_1	1.6e-141	190501982	190502264
		CLocus_3346	HiC_scaffold_1	3.88e-123	191012648	191012359
		CLocus_1855575	HiC_scaffold_1	9.51e-144	192326026	192325745
		CLocus_504841	HiC_scaffold_1	3.73e-128	192428282	192427980
		CLocus_970713	HiC_scaffold_1	6.19e-131	192901707	192901407
		CLocus_130453	HiC_scaffold_1	7.17e-125	193382757	193382490
		CLocus_121791	HiC_scaffold_1	2.26e-120	194259740	194260043
		CLocus_133867	HiC_scaffold_1	4.79e-132	194444601	194444888
		CLocus_555123	HiC_scaffold_1	1e-76	194781000	194780829
		CLocus_406968	HiC_scaffold_1	2.84e-139	195092563	195092857
		CLocus_135788	HiC_scaffold_1	2.84e-139	195092857	195092563
		CLocus_235189	HiC_scaffold_1	3.7e-133	195172428	195172730
		CLocus_261655	HiC_scaffold_1	1.22e-142	195679451	195679729
		CLocus_54851	HiC_scaffold_1	2.71e-139	195805647	195805936
		CLocus_238596	HiC_scaffold_1	6.15e-136	195805936	195805647
		CLocus_615353	HiC_scaffold_1	9.3e-134	196042268	196042539
		CLocus_612897	HiC_scaffold_1	1.08e-98	196109042	196109333
		CLocus_123557	HiC_scaffold_1	2.11e-135	196208525	196208244
		CLocus_626079	HiC_scaffold_1	6.24e-126	196347798	196347515
		CLocus_4322	HiC_scaffold_1	1.63e-146	196551796	196551507
		CLocus_1445204	HiC_scaffold_1	8.04e-130	196576451	196576145
		CLocus_265190	HiC_scaffold_1	3.37e-133	198652566	198652293
		CLocus_389369	HiC_scaffold_1	5.25e-67	199635488	199635630
		CLocus_891083	HiC_scaffold_1	5.25e-67	199635630	199635488
		CLocus_372702	HiC_scaffold_1	3.36e-143	200035076	200034800
		CLocus_89986	HiC_scaffold_1	2.87e-134	201290170	201289870
		CLocus_1414407	HiC_scaffold_1	1.22e-142	201843787	201844065
		CLocus_624070	HiC_scaffold_1	1.84e-86	202104481	202104782
		CLocus_505073	HiC_scaffold_1	1.36e-117	202435932	202436217
		CLocus_1152925	HiC_scaffold_1	3.39e-138	202666727	202666450
		CLocus_1174536	HiC_scaffold_1	2.26e-120	202971901	202971591
		CLocus_1233325	HiC_scaffold_1	9.35e-139	203877768	203878042
		CLocus_276305	HiC_scaffold_1	9.35e-139	203878042	203877768
		CLocus_415593	HiC_scaffold_1	3.01e-99	204004870	204005117
		CLocus_259398	HiC_scaffold_1	6.15e-136	204796459	204796749
		CLocus_278225	HiC_scaffold_1	6.15e-136	204796749	204796459
		CLocus_61434	HiC_scaffold_1	8.43e-140	205498416	205498113
		CLocus_262071	HiC_scaffold_1	9.66e-149	205864199	205864485
		CLocus_140904	HiC_scaffold_1	2.2e-140	205971305	205971600
		CLocus_173242	HiC_scaffold_1	4.45e-137	206063018	206062741
		CLocus_14024	HiC_scaffold_1	1.46e-67	206386800	206386943
		CLocus_170987	HiC_scaffold_1	7.96e-135	206595592	206595893
		CLocus_412773	HiC_scaffold_1	6.19e-131	207049595	207049873
		CLocus_653990	HiC_scaffold_1	1.72e-136	207081338	207081045
		CLocus_1262829	HiC_scaffold_1	2.14e-120	207117954	207117652
		CLocus_1931301	HiC_scaffold_1	1.71e-136	207293394	207293686
		CLocus_31412	HiC_scaffold_1	2.2e-140	207323384	207323679
		CLocus_188458	HiC_scaffold_1	2.2e-140	207323679	207323384
		CLocus_189657	HiC_scaffold_1	1.72e-131	207557144	207557434
		CLocus_614387	HiC_scaffold_1	3.92e-118	208179228	208179512
		CLocus_1350478	HiC_scaffold_1	9.23e-139	208518326	208518055
		CLocus_396326	HiC_scaffold_1	3.84e-78	208603721	208603526
		CLocus_674242	HiC_scaffold_1	2.86e-134	209297054	209297353
		CLocus_1024417	HiC_scaffold_1	2.24e-130	209486287	209486579
		CLocus_589022	HiC_scaffold_1	2.86e-134	209730030	209729730
		CLocus_65843	HiC_scaffold_1	1.05e-118	209954148	209953867
		CLocus_1333443	HiC_scaffold_1	6.19e-131	211042264	211041971
		CLocus_294590	HiC_scaffold_1	2.97e-114	211246810	211246501
		CLocus_2728	HiC_scaffold_1	1.36e-127	211369896	211369607
		CLocus_251123	HiC_scaffold_1	2.21e-135	211375658	211375947
		CLocus_568817	HiC_scaffold_1	1.63e-126	211379862	211380151
		CLocus_263801	HiC_scaffold_1	1.32e-137	211387702	211388002
		CLocus_284727	HiC_scaffold_1	2.84e-139	211388002	211387702
		CLocus_90490	HiC_scaffold_1	1.06e-138	211399559	211399266
		CLocus_1244016	HiC_scaffold_1	7.53e-125	211426387	211426643
		CLocus_316351	HiC_scaffold_1	7.96e-135	211571379	211571077
		CLocus_498431	HiC_scaffold_1	1.04e-133	211691348	211691654
		CLocus_805754	HiC_scaffold_1	2.86e-134	211790668	211790967
		CLocus_1112213	HiC_scaffold_1	1.33e-132	211790967	211790668
		CLocus_567343	HiC_scaffold_1	1.77e-111	212107417	212107115
		CLocus_570914	HiC_scaffold_1	8.07e-125	212136236	212135934
		CLocus_406592	HiC_scaffold_1	1.75e-126	212164790	212165075
		CLocus_812547	HiC_scaffold_1	3.29e-133	212342176	212341908
		CLocus_583667	HiC_scaffold_1	1.73e-126	212356948	212357233
		CLocus_593797	HiC_scaffold_1	2.26e-140	213435885	213436185
		CLocus_34296	HiC_scaffold_1	9.76e-134	213750311	213750021
		CLocus_118347	HiC_scaffold_1	2.23e-155	214341061	214341368
		CLocus_502440	HiC_scaffold_1	6.28e-121	214343024	214342713
		CLocus_442290	HiC_scaffold_1	4.56e-142	214670247	214670533
		CLocus_1018925	HiC_scaffold_1	3.54e-148	214685685	214685394
		CLocus_746467	HiC_scaffold_1	4.84e-137	214878354	214878656
		CLocus_536662	HiC_scaffold_1	1.02e-138	214915250	214915548
		CLocus_271777	HiC_scaffold_1	5.2e-132	214940429	214940721
		CLocus_226679	HiC_scaffold_1	2.84e-139	215437989	215437695
		CLocus_18321	HiC_scaffold_1	2.08e-130	215596029	215595748
		CLocus_1043176	HiC_scaffold_1	4.81e-137	215630185	215629879
		CLocus_1308533	HiC_scaffold_1	1.72e-136	215801380	215801672
		CLocus_1520003	HiC_scaffold_1	1.72e-136	215801672	215801380
		CLocus_422403	HiC_scaffold_1	3.57e-143	215864898	215865190
		CLocus_202894	HiC_scaffold_1	6.19e-131	215865190	215864898
		CLocus_266430	HiC_scaffold_1	2.21e-135	215975210	215975503
		CLocus_198025	HiC_scaffold_1	2.21e-135	215975503	215975210
		CLocus_491897	HiC_scaffold_1	3.7e-138	216107051	216106760
		CLocus_471386	HiC_scaffold_1	3.47e-138	216681872	216682154
		CLocus_534402	HiC_scaffold_1	2.65e-144	217392099	217391818
		CLocus_209573	HiC_scaffold_1	2.84e-139	217545353	217545056
		CLocus_430944	HiC_scaffold_1	2.84e-139	218220885	218220591
		CLocus_1477306	HiC_scaffold_1	6.33e-116	218567180	218567470
		CLocus_35430	HiC_scaffold_1	2.24e-125	219909558	219909861
		CLocus_37352	HiC_scaffold_1	2.91e-124	219929327	219929625
		CLocus_14140	HiC_scaffold_1	1.37e-112	219929624	219929936
		CLocus_576993	HiC_scaffold_1	2.91e-124	219929625	219929327
		CLocus_104025	HiC_scaffold_1	1.31e-142	220946274	220946570
		CLocus_441243	HiC_scaffold_1	2.71e-134	222373803	222374094
		CLocus_1271618	HiC_scaffold_1	3.45e-133	222954921	222954647
		CLocus_614322	HiC_scaffold_1	3.73e-133	223143150	223143442
		CLocus_629956	HiC_scaffold_1	1.72e-131	223527501	223527802
		CLocus_347797	HiC_scaffold_1	4.88e-127	223782016	223782306
		CLocus_362987	HiC_scaffold_1	2.32e-105	224118934	224119173
		CLocus_503965	HiC_scaffold_1	6.11e-141	224370107	224369811
		CLocus_507772	HiC_scaffold_1	2.9e-124	224483246	224482941
		CLocus_213271	HiC_scaffold_1	1.34e-127	226023548	226023258
		CLocus_562757	HiC_scaffold_1	2.21e-135	226163249	226162960
		CLocus_1461224	HiC_scaffold_1	6.15e-136	226327902	226328192
		CLocus_1496714	HiC_scaffold_1	8.19e-140	226809413	226809696
		CLocus_443102	HiC_scaffold_1	2.92e-119	227173517	227173808
		CLocus_427182	HiC_scaffold_1	2.92e-119	227173808	227173517
		CLocus_761135	HiC_scaffold_1	1.72e-136	228490032	228489743
		CLocus_943398	HiC_scaffold_1	7.46e-120	228943274	228943539
		CLocus_2278	HiC_scaffold_1	2.89e-129	229173472	229173185
		CLocus_764062	HiC_scaffold_1	4.1e-133	229439826	229440137
		CLocus_1370756	HiC_scaffold_1	2.86e-134	229566382	229566082
		CLocus_457019	HiC_scaffold_1	8.31e-140	231472145	231471835
		CLocus_155033	HiC_scaffold_1	8.28e-130	231899195	231898901
		CLocus_419659	HiC_scaffold_1	2.89e-129	232218385	232218111
		CLocus_923672	HiC_scaffold_1	3.69e-138	232351694	232351985
		CLocus_446293	HiC_scaffold_1	3.69e-138	232351985	232351694
		CLocus_486535	HiC_scaffold_1	3.14e-69	232495138	232495281
		CLocus_1012870	HiC_scaffold_1	4.75e-137	232500900	232501191
		CLocus_533624	HiC_scaffold_1	4.89e-117	232904454	232904735
		CLocus_1160927	HiC_scaffold_1	4.89e-117	232904735	232904454
		CLocus_432976	HiC_scaffold_1	6.13e-141	233824741	233825040
		CLocus_396375	HiC_scaffold_1	6.13e-141	233825040	233824741
		CLocus_1471120	HiC_scaffold_1	1.6e-136	233999609	233999330
		CLocus_158472	HiC_scaffold_1	7.51e-135	234706985	234706702
		CLocus_18738	HiC_scaffold_1	2.89e-129	234752325	234752630
		CLocus_1246609	HiC_scaffold_1	1.88e-126	234916382	234916670
		CLocus_204634	HiC_scaffold_1	7.37e-140	235132167	235132447
		CLocus_316336	HiC_scaffold_1	2.84e-139	235337218	235336922
		CLocus_652324	HiC_scaffold_1	2.88e-134	235506537	235506233
		CLocus_873306	HiC_scaffold_1	7.96e-135	236132546	236132836
		CLocus_741617	HiC_scaffold_1	5.58e-136	236451620	236451892
		CLocus_1083202	HiC_scaffold_1	6.24e-126	236549656	236549956
		CLocus_1943129	HiC_scaffold_1	2.9e-129	236636074	236636383
		CLocus_550473	HiC_scaffold_1	6.22e-131	236647476	236647183
		CLocus_389147	HiC_scaffold_1	4.81e-132	236990415	236990708
		CLocus_1070078	HiC_scaffold_1	8.98e-75	237235958	237236157
		CLocus_1277022	HiC_scaffold_1	6.19e-131	237298465	237298159
		CLocus_1163986	HiC_scaffold_1	1.02e-138	237407895	237407602
		CLocus_393602	HiC_scaffold_1	4.79e-132	237855860	237856164
		CLocus_392567	HiC_scaffold_1	1.72e-136	237936635	237936933
		CLocus_491171	HiC_scaffold_1	6.24e-126	238073332	238073048
		CLocus_260634	HiC_scaffold_1	2.9e-124	238340113	238339808
		CLocus_730048	HiC_scaffold_1	2.21e-135	238481522	238481825
		CLocus_515956	HiC_scaffold_1	2.21e-135	238481825	238481522
		CLocus_483357	HiC_scaffold_1	2.09e-125	238555291	238555003
		CLocus_1057355	HiC_scaffold_1	7.93e-140	238877478	238877773
		CLocus_716662	HiC_scaffold_1	4.86e-122	239760292	239760579
		CLocus_570836	HiC_scaffold_1	3.69e-138	241576968	241577265
		CLocus_1526513	HiC_scaffold_1	8.07e-125	243039873	243039565
		CLocus_262440	HiC_scaffold_1	3.41e-143	243172728	243172449
		CLocus_5563	HiC_scaffold_1	1.33e-137	243408465	243408762
		CLocus_189837	HiC_scaffold_1	4.88e-127	243503987	243503681
		CLocus_1517277	HiC_scaffold_1	3.73e-128	243608168	243607883
		CLocus_1007090	HiC_scaffold_1	1.04e-128	243687927	243687638
		CLocus_747348	HiC_scaffold_1	3.73e-128	243762880	243763188
		CLocus_245959	HiC_scaffold_1	3.73e-128	243763188	243762880
		CLocus_1138229	HiC_scaffold_1	1.32e-137	244038727	244039017
		CLocus_1085372	HiC_scaffold_1	4.79e-132	244049007	244049311
		CLocus_1987497	HiC_scaffold_1	9.61e-139	244106473	244106193
		CLocus_179617	HiC_scaffold_1	6.19e-131	244144912	244145200
		CLocus_659921	HiC_scaffold_1	3.02e-129	245000229	244999970
		CLocus_480821	HiC_scaffold_1	1.4e-132	245007787	245008086
		CLocus_607735	HiC_scaffold_1	2.88e-129	245068384	245068690
		CLocus_1630386	HiC_scaffold_1	1.18e-137	245169227	245168958
		CLocus_172317	HiC_scaffold_1	6.37e-111	245561402	245561112
		CLocus_545384	HiC_scaffold_1	7.99e-135	246647026	246646737
		CLocus_1708082	HiC_scaffold_1	4.34e-127	248126262	248125996
		CLocus_575174	HiC_scaffold_1	1.24e-147	248358040	248357756
		CLocus_508078	HiC_scaffold_1	1.55e-131	248558855	248558585
		CLocus_432527	HiC_scaffold_1	2.05e-130	248819907	248820185
		CLocus_759512	HiC_scaffold_1	4.49e-137	248850696	248850411
		CLocus_1179134	HiC_scaffold_1	9.07e-134	249426622	249426887
		CLocus_140555	HiC_scaffold_1	6.19e-131	249436367	249436062
		CLocus_163019	HiC_scaffold_1	5.22e-82	249534133	249534433
		CLocus_101573	HiC_scaffold_1	3.45e-143	250334613	250334330
		CLocus_1930428	HiC_scaffold_1	4.75e-137	250338341	250338043
		CLocus_81839	HiC_scaffold_1	3.52e-133	250428958	250428678
		CLocus_389783	HiC_scaffold_1	1.75e-126	250462589	250462305
		CLocus_1323679	HiC_scaffold_1	1.28e-92	250687228	250687016
		CLocus_292941	HiC_scaffold_1	2.94e-114	250845991	250846275
		CLocus_1216260	HiC_scaffold_1	2.94e-114	250846275	250845991
		CLocus_1212228	HiC_scaffold_1	8.07e-125	251029969	251030277
		CLocus_1180369	HiC_scaffold_1	7.96e-135	251033392	251033694
		CLocus_1479461	HiC_scaffold_1	8.24e-110	251230118	251230404
		CLocus_663521	HiC_scaffold_1	2.35e-115	251470311	251470001
		CLocus_4592	HiC_scaffold_1	1.07e-133	251527552	251527253
		CLocus_638881	HiC_scaffold_1	3.78e-123	251762765	251762453
		CLocus_15141	HiC_scaffold_1	9.23e-139	251851721	251851992
		CLocus_517090	HiC_scaffold_1	1.33e-132	252209775	252210074
		CLocus_36426	HiC_scaffold_1	1.33e-132	252210074	252209775
		CLocus_486143	HiC_scaffold_1	2.9e-124	252211952	252212263
		CLocus_635957	HiC_scaffold_1	2.9e-124	252212263	252211952
		CLocus_612927	HiC_scaffold_1	6.61e-121	252347382	252347675
		CLocus_97974	HiC_scaffold_1	6.61e-121	252347675	252347382
		CLocus_77988	HiC_scaffold_1	1.44e-77	252379304	252379507
		CLocus_362548	HiC_scaffold_1	6.24e-126	252768075	252768364
		CLocus_530383	HiC_scaffold_1	1.75e-121	253846096	253845791
		CLocus_643827	HiC_scaffold_1	4.87e-122	254070034	254069725
		CLocus_2117304	HiC_scaffold_1	3.7e-133	254125432	254125734
		CLocus_126763	HiC_scaffold_1	2.22e-135	254125734	254125432
		CLocus_172233	HiC_scaffold_1	7.99e-135	254246441	254246732
		CLocus_479518	HiC_scaffold_1	7.99e-135	254246732	254246441
		CLocus_224991	HiC_scaffold_1	1.22e-142	254323827	254324105
		CLocus_239432	HiC_scaffold_1	1.22e-142	254324105	254323827
		CLocus_1457989	HiC_scaffold_1	1.71e-136	254621384	254621685
		CLocus_651032	HiC_scaffold_1	1.73e-131	254742105	254742411
		CLocus_1862610	HiC_scaffold_1	1.06e-93	254968482	254968744
		CLocus_1312833	HiC_scaffold_1	2.6e-134	255293739	255294012
		CLocus_155068	HiC_scaffold_1	2.6e-134	255294012	255293739
		CLocus_61046	HiC_scaffold_1	1.75e-126	255538304	255537998
		CLocus_475094	HiC_scaffold_1	3.73e-128	255544022	255544308
		CLocus_417799	HiC_scaffold_1	3.73e-128	255544308	255544022
		CLocus_1431374	HiC_scaffold_1	3.35e-59	255557850	255557712
		CLocus_591566	HiC_scaffold_1	8.16e-125	255583521	255583832
		CLocus_542329	HiC_scaffold_1	4.89e-117	255611167	255611477
		CLocus_254554	HiC_scaffold_1	8.24e-110	255620123	255620402
		CLocus_117849	HiC_scaffold_1	7.99e-135	255845109	255844819
		CLocus_151584	HiC_scaffold_1	1.71e-136	256423316	256423015
		CLocus_1495530	HiC_scaffold_1	2.96e-109	256499789	256500084
		CLocus_417974	HiC_scaffold_1	2.84e-139	256559931	256559631
		CLocus_240481	HiC_scaffold_1	1.49e-52	256760992	256760876
		CLocus_1160523	HiC_scaffold_1	2.01e-140	256768548	256768822
		CLocus_676685	HiC_scaffold_1	4.98e-137	257016715	257017010
		CLocus_1170998	HiC_scaffold_1	2.21e-135	257050593	257050304
		CLocus_377464	HiC_scaffold_1	7.93e-135	257471968	257472270
		CLocus_55524	HiC_scaffold_1	2.29e-110	257543421	257543667
		CLocus_489553	HiC_scaffold_1	4.79e-132	258003973	258004271
		CLocus_546167	HiC_scaffold_1	4.79e-132	258004271	258003973
		CLocus_244546	HiC_scaffold_1	4.37e-142	258532868	258533145
		CLocus_497055	HiC_scaffold_1	1.72e-131	258551171	258551459
		CLocus_392916	HiC_scaffold_1	3.78e-118	258560479	258560194
		CLocus_44251	HiC_scaffold_1	6.79e-66	258573319	258573462
		CLocus_2315086	HiC_scaffold_1	6.11e-141	258761842	258762141
		CLocus_121573	HiC_scaffold_1	3.69e-138	258810216	258809921
		CLocus_603951	HiC_scaffold_1	3.81e-113	259119341	259119033
		CLocus_199427	HiC_scaffold_1	1.9e-66	259133333	259133477
		CLocus_1443005	HiC_scaffold_1	4.82e-127	259158919	259158629
		CLocus_518300	HiC_scaffold_1	9.69e-139	259255681	259255964
		CLocus_514662	HiC_scaffold_1	2.24e-125	259285076	259284788
		CLocus_440128	HiC_scaffold_1	1.29e-147	259499705	259499412
		CLocus_84401	HiC_scaffold_1	3.07e-149	259598809	259598492
		CLocus_55894	HiC_scaffold_1	2.2e-140	259600000	259600295
		CLocus_318084	HiC_scaffold_1	1.02e-138	259996239	259996530
		CLocus_523628	HiC_scaffold_1	1.02e-138	259996530	259996239
		CLocus_145861	HiC_scaffold_1	1.44e-77	260149932	260149750
		CLocus_212215	HiC_scaffold_1	4.89e-117	260354387	260354703
		CLocus_2143209	HiC_scaffold_1	8.78e-65	260389596	260389737
		CLocus_1844677	HiC_scaffold_1	2.23e-130	261145108	261144807
		CLocus_62916	HiC_scaffold_1	8.13e-120	261387013	261387326
		CLocus_612719	HiC_scaffold_1	4.79e-132	261427510	261427813
		CLocus_696744	HiC_scaffold_1	3.45e-143	261483590	261483308
		CLocus_178724	HiC_scaffold_1	6.19e-131	261699363	261699058
		CLocus_705786	HiC_scaffold_1	3.7e-133	261955185	261954894
		CLocus_862681	HiC_scaffold_1	8.07e-130	262176461	262176749
		CLocus_463556	HiC_scaffold_1	3.7e-133	262290840	262290545
		CLocus_576316	HiC_scaffold_1	4.75e-137	262405455	262405753
		CLocus_387739	HiC_scaffold_1	2.92e-119	262421200	262420903
		CLocus_207673	HiC_scaffold_1	2.03e-125	262553077	262553348
		CLocus_352802	HiC_scaffold_1	2.03e-125	262553348	262553077
		CLocus_193424	HiC_scaffold_1	2.9e-124	262680327	262680043
		CLocus_1005861	HiC_scaffold_1	1.72e-131	262809841	262809540
		CLocus_156465	HiC_scaffold_1	1.32e-137	262874984	262875278
		CLocus_2083191	HiC_scaffold_1	5.68e-141	262986981	262987260
		CLocus_470071	HiC_scaffold_1	1.05e-123	263477297	263477010
		CLocus_780111	HiC_scaffold_1	8.01e-130	263991881	263991596
		CLocus_641412	HiC_scaffold_1	4.75e-137	264052760	264052462
		CLocus_345218	HiC_scaffold_1	9.64e-134	264077114	264076834
		CLocus_34132	HiC_scaffold_1	1.72e-131	264127118	264127403
		CLocus_569411	HiC_scaffold_1	4.84e-132	265009998	265010305
		CLocus_1652669	HiC_scaffold_1	3.75e-123	265075559	265075867
		CLocus_424262	HiC_scaffold_1	1.04e-123	265170627	265170318
		CLocus_48294	HiC_scaffold_1	6.38e-126	265271157	265271447
		CLocus_433894	HiC_scaffold_1	2.84e-139	265652507	265652215
		CLocus_2699	HiC_scaffold_1	1.03e-138	265664089	265664388
		CLocus_482011	HiC_scaffold_1	1.03e-138	265664388	265664089
		CLocus_494677	HiC_scaffold_1	3.69e-138	265746015	265745722
		CLocus_1370774	HiC_scaffold_1	6.11e-141	265863441	265863145
		CLocus_108225	HiC_scaffold_1	9.53e-134	265870099	265869822
		CLocus_359536	HiC_scaffold_1	1.46e-67	265876120	265875977
		CLocus_374385	HiC_scaffold_1	6.19e-131	265935921	265935633
		CLocus_739368	HiC_scaffold_1	1.73e-126	266258417	266258702
		CLocus_294097	HiC_scaffold_1	1.73e-126	266258702	266258417
		CLocus_1493120	HiC_scaffold_1	3.69e-133	266417143	266416841
		CLocus_447530	HiC_scaffold_1	1.32e-142	266467333	266467629
		CLocus_494084	HiC_scaffold_1	2.9e-124	266773180	266772875
		CLocus_244084	HiC_scaffold_1	2.92e-124	266807855	266808122
		CLocus_1305281	HiC_scaffold_1	1.73e-126	266961184	266960899
		CLocus_1652248	HiC_scaffold_1	2.24e-130	267100583	267100873
		CLocus_554186	HiC_scaffold_1	6.24e-126	267131798	267131515
		CLocus_376706	HiC_scaffold_1	1.32e-137	267189385	267189095
		CLocus_4634683	HiC_scaffold_1	1.77e-111	267327241	267327524
		CLocus_1124118	HiC_scaffold_1	1.07e-113	267371183	267371466
		CLocus_884664	HiC_scaffold_1	6.31e-121	267385456	267385766
		CLocus_38125	HiC_scaffold_1	1.05e-118	267385766	267385456
		CLocus_336577	HiC_scaffold_1	3.7e-133	267668348	267668634
		CLocus_654441	HiC_scaffold_1	3.7e-133	267668634	267668348
		CLocus_543483	HiC_scaffold_1	8.24e-110	267684319	267684621
		CLocus_264943	HiC_scaffold_1	5.61e-141	267714038	267714313
		CLocus_1454664	HiC_scaffold_1	4.37e-142	267866293	267866570
		CLocus_50898	HiC_scaffold_1	6.15e-136	267900865	267901155
		CLocus_320336	HiC_scaffold_1	5.77e-146	267957526	267957810
		CLocus_124346	HiC_scaffold_1	2.88e-129	268060043	268060349
		CLocus_690515	HiC_scaffold_1	1.72e-131	268243949	268244235
		CLocus_1465506	HiC_scaffold_1	2.86e-134	268285126	268285417
		CLocus_524018	HiC_scaffold_1	8.04e-130	268381462	268381177
		CLocus_317407	HiC_scaffold_1	4.81e-132	268383915	268383613
		CLocus_520455	HiC_scaffold_1	5.84e-146	268418056	268417769
		CLocus_133203	HiC_scaffold_1	1.02e-138	268493743	268494038
		CLocus_341327	HiC_scaffold_1	4.91e-137	268501586	268501899
		CLocus_560084	HiC_scaffold_1	4.63e-142	268701441	268701734
		CLocus_517981	HiC_scaffold_1	1.05e-118	268784297	268784579
		CLocus_119446	HiC_scaffold_1	1.05e-118	268784579	268784297
		CLocus_69733	HiC_scaffold_1	4.44e-147	269019077	269019360
		CLocus_14122	HiC_scaffold_1	8.01e-130	269245209	269245494
		CLocus_466269	HiC_scaffold_1	6.15e-136	269961221	269961515
		CLocus_412645	HiC_scaffold_1	8.07e-125	271790113	271789828
		CLocus_28210	HiC_scaffold_1	6.11e-141	272098444	272098743
		CLocus_805573	HiC_scaffold_1	2.84e-139	272224050	272224349
		CLocus_609925	HiC_scaffold_1	2.44e-115	273334174	273334457
		CLocus_670715	HiC_scaffold_1	2.58e-139	273844959	273844687
		CLocus_569884	HiC_scaffold_1	4.82e-127	274156666	274156379
		CLocus_654983	HiC_scaffold_1	7.34e-135	274442524	274442248
		CLocus_600010	HiC_scaffold_1	1.02e-138	276138251	276137954
		CLocus_220175	HiC_scaffold_1	9.51e-144	276635241	276634961
		CLocus_397875	HiC_scaffold_1	4.37e-142	278072150	278071873
		CLocus_217043	HiC_scaffold_1	6.19e-131	278555678	278555978
		CLocus_344167	HiC_scaffold_1	9.64e-134	279800483	279800203
		CLocus_807556	HiC_scaffold_1	2.88e-129	283185798	283186082
		CLocus_727643	HiC_scaffold_1	2.23e-130	296000611	296000902
		CLocus_163809	HiC_scaffold_1	1.34e-132	304936315	304936015
		CLocus_324745	HiC_scaffold_1	1.72e-131	311930973	311931265
		CLocus_101576	HiC_scaffold_1	1.23e-137	332796698	332796976
		CLocus_573409	HiC_scaffold_1	1.34e-132	416431606	416431894
		CLocus_434785	HiC_scaffold_1	1.73e-126	438919235	438919543
		CLocus_726442	HiC_scaffold_12	6.33e-116	88592982	88593259
		CLocus_4199624	HiC_scaffold_2	6.24e-126	102423372	102423655
		CLocus_358518	HiC_scaffold_2	1.04e-133	239235201	239234900
		CLocus_187432	HiC_scaffold_3	2.71e-129	40031916	40032198
		CLocus_236033	HiC_scaffold_3	1.76e-116	285091112	285091402
		CLocus_223268	HiC_scaffold_4	1.07e-113	8065599	8065916
		CLocus_508488	HiC_scaffold_4	3.78e-118	268503961	268504269
		CLocus_125383	HiC_scaffold_5	6.42e-106	52423882	52424171
		CLocus_476179	HiC_scaffold_5	6.99e-101	201616139	201615850
		CLocus_272564	HiC_scaffold_7	3.24e-104	73415106	73415407
		CLocus_967043	HiC_scaffold_8	9.62e-124	48410967	48410681
		CLocus_1099383	HiC_scaffold_8	1.71e-136	102524562	102524864
		CLocus_1068924	HiC_scaffold_9	2.3e-130	31599390	31599071
		CLocus_973681	HiC_scaffold_9	1.1e-83	90512525	90512765
		CLocus_1387002	HiC_scaffold_9	1.1e-83	90512765	90512525
		CLocus_4095058	HiC_scaffold_1	1.34085e-127	268233696	268233391
		CLocus_4095329	HiC_scaffold_1	3.80803e-113	85797114	85796811
		CLocus_4095988	HiC_scaffold_1	6.60162e-86	92294220	92294413
		CLocus_4096066	HiC_scaffold_1	1.61534e-116	286038920	286039192
		CLocus_4096239	HiC_scaffold_1	8.12713e-120	171977780	171978088
		CLocus_4096316	HiC_scaffold_1	1.34085e-127	222479727	222479437
		CLocus_4097214	HiC_scaffold_1	1.53848e-136	262234349	262234619
		CLocus_4097902	HiC_scaffold_1	3.75453e-123	106889419	106889138
		CLocus_4100066	HiC_scaffold_1	2.2279e-130	209642834	209642546
		CLocus_4100392	HiC_scaffold_1	2.90243e-124	249905657	249905365
		CLocus_4100637	HiC_scaffold_1	3.72806e-128	140055950	140056240
		CLocus_4100793	HiC_scaffold_1	2.25965e-120	171345355	171345068
		CLocus_4103417	HiC_scaffold_1	3.91728e-58	265532598	265532463
		CLocus_4104337	HiC_scaffold_1	1.0439e-123	226973560	226973850
		CLocus_4105212	HiC_scaffold_1	4.78856e-132	194329873	194329584
		CLocus_4105682	HiC_scaffold_2	2.90243e-124	14728803	14728507
		CLocus_4106213	HiC_scaffold_3	2.08255e-100	87627625	87627904
		CLocus_4106867	HiC_scaffold_1	4.89127e-117	274495156	274494874
		CLocus_4107430	HiC_scaffold_1	1.07386e-103	260341810	260342060
		CLocus_4108494	HiC_scaffold_1	7.24659e-135	241484609	241484882
		CLocus_4110379	HiC_scaffold_1	1.74681e-121	83969119	83968833
		CLocus_4110425	HiC_scaffold_1	1.75921e-116	193495816	193495508
		CLocus_4113084	HiC_scaffold_1	1.01285e-123	267358852	267358571
		CLocus_4113764	HiC_scaffold_1	1.62343e-121	109545633	109545919
		CLocus_4115607	HiC_scaffold_1	1.24338e-137	176016867	176016586
		CLocus_4115872	HiC_scaffold_1	1.71013e-136	275048306	275048607
		CLocus_4116961	HiC_scaffold_2	4.89127e-117	316510441	316510750
		CLocus_4117270	HiC_scaffold_1	8.01295e-130	179467446	179467732
		CLocus_4118435	HiC_scaffold_1	1.36961e-112	226359655	226359951
		CLocus_4120629	HiC_scaffold_1	4.78856e-132	241576372	241576083
		CLocus_4121389	HiC_scaffold_1	5.4419e-136	262235211	262234945
		CLocus_4121397	HiC_scaffold_1	1.02923e-133	267325688	267325399
		CLocus_4121747	HiC_scaffold_1	4.51778e-127	291476320	291476600
		CLocus_4122709	HiC_scaffold_1	3.75453e-123	179862602	179862905
		CLocus_4123219	HiC_scaffold_1	3.78119e-118	259134719	259134429
		CLocus_4124609	HiC_scaffold_1	3.80803e-113	232359681	232359967
		CLocus_4126317	HiC_scaffold_1	7.30575e-135	178866097	178866370
		CLocus_4127016	HiC_scaffold_10	7.43985e-125	103282870	103282594
		CLocus_4127077	HiC_scaffold_1	6.32726e-116	322535654	322535944
		CLocus_4127383	HiC_scaffold_1	4.85679e-122	211380151	211379862
		CLocus_4128242	HiC_scaffold_12	8.91002e-55	51048447	51048745
		CLocus_4128380	HiC_scaffold_1	1.47001e-62	252436450	252436594
		CLocus_4128493	HiC_scaffold_1	6.19439e-131	249112472	249112770
		CLocus_4128612	HiC_scaffold_1	6.46298e-101	263142900	263143218
		CLocus_4128890	HiC_scaffold_1	1.79695e-101	94861701	94861381
		CLocus_4128993	HiC_scaffold_1	1.00819e-93	215637653	215637840
		CLocus_4129103	HiC_scaffold_1	2.02305e-135	176754127	176754401
		CLocus_4129481	HiC_scaffold_1	3.09324e-79	186670466	186670250
		CLocus_4129680	HiC_scaffold_1	4.7548e-137	257840005	257840300
		CLocus_4129716	HiC_scaffold_1	3.38874e-138	103255954	103256230
		CLocus_4130288	HiC_scaffold_1	5.75628e-111	137128854	137128592
		CLocus_4130635	HiC_scaffold_1	1.82256e-91	232979496	232979740
		CLocus_4131328	HiC_scaffold_1	4.89127e-117	223782300	223782016
		CLocus_4132117	HiC_scaffold_3	2.86165e-134	264776123	264775833
		CLocus_4132894	HiC_scaffold_1	9.80963e-119	131323273	131323535
		CLocus_4135396	HiC_scaffold_1	2.27569e-115	218732633	218732343
		CLocus_4135406	HiC_scaffold_1	2.25965e-120	225933653	225933952
		CLocus_4135737	HiC_scaffold_1	3.00693e-99	258375370	258375646
		CLocus_4136494	HiC_scaffold_1	8.06984e-125	183412113	183411827
		CLocus_4136690	HiC_scaffold_1	2.27569e-115	271097948	271098239
		CLocus_4136696	HiC_scaffold_1	2.06226e-130	227137988	227138265
		CLocus_4137928	HiC_scaffold_6	2.25965e-120	79631065	79630756
		CLocus_4139416	HiC_scaffold_1	3.79524e-118	95037353	95037648
		CLocus_4140219	HiC_scaffold_1	8.06984e-125	171043718	171043432
		CLocus_4140365	HiC_scaffold_1	4.85679e-122	223791809	223791527
		CLocus_4140371	HiC_scaffold_1	1.0439e-123	252503880	252504172
		CLocus_4141951	HiC_scaffold_1	3.15959e-64	219669501	219669358
		CLocus_4142748	HiC_scaffold_1	8.41975e-95	230386099	230385871
		CLocus_4142964	HiC_scaffold_1	3.47038e-98	227254857	227255145
		CLocus_4142985	HiC_scaffold_1	2.30812e-105	243149633	243149943
		CLocus_4144351	HiC_scaffold_1	2.94379e-114	171715101	171715406
		CLocus_4144486	HiC_scaffold_1	2.07411e-140	214823110	214823391
		CLocus_4144703	HiC_scaffold_1	4.82255e-127	237431024	237430731
		CLocus_4144770	HiC_scaffold_1	3.70178e-133	225570087	225570381
		CLocus_4145471	HiC_scaffold_1	6.37218e-111	248782503	248782215
		CLocus_4146883	HiC_scaffold_1	1.71013e-136	275048607	275048306
		CLocus_4146920	HiC_scaffold_10	1.60703e-131	108137041	108136780
		CLocus_4147154	HiC_scaffold_1	6.3391e-63	263739133	263739276
		CLocus_4148876	HiC_scaffold_1	1.02923e-133	228493709	228494008
		CLocus_4148882	HiC_scaffold_1	4.85679e-122	266246402	266246693
		CLocus_4149108	HiC_scaffold_1	7.42406e-135	177034227	177033947
		CLocus_4149472	HiC_scaffold_3	2.29184e-110	314781217	314781504
		CLocus_4149644	HiC_scaffold_1	3.72806e-128	131989759	131990059
		CLocus_4149714	HiC_scaffold_1	1.35037e-122	131403198	131402908
		CLocus_4150191	HiC_scaffold_1	6.32726e-116	260137563	260137853
		CLocus_4150429	HiC_scaffold_1	2.90243e-124	89549388	89549108
		CLocus_4151308	HiC_scaffold_1	3.41955e-123	153573268	153573541
		CLocus_4155752	HiC_scaffold_1	1.0439e-123	226973850	226973560
		CLocus_4155761	HiC_scaffold_12	8.91002e-55	51048745	51048447
		CLocus_4155948	HiC_scaffold_1	2.29184e-110	267769682	267769407
		CLocus_4157243	HiC_scaffold_1	3.80803e-113	229514201	229513888
		CLocus_4157379	HiC_scaffold_1	1.62343e-121	216950885	216950614
		CLocus_4158360	HiC_scaffold_1	1.35037e-122	110398102	110397814
		CLocus_4159738	HiC_scaffold_7	1.08916e-93	127097803	127097568
		CLocus_4159919	HiC_scaffold_1	3.80803e-113	265181334	265181619
		CLocus_4160217	HiC_scaffold_1	1.35996e-117	216654468	216654752
		CLocus_4162554	HiC_scaffold_5	4.82255e-127	125442269	125442558
		CLocus_4163613	HiC_scaffold_1	2.68664e-124	186095642	186095927
		CLocus_4164213	HiC_scaffold_1	2.2279e-130	189796148	189796441
		CLocus_4166286	HiC_scaffold_1	8.12713e-120	263752046	263752348
		CLocus_4166910	HiC_scaffold_1	1.74681e-121	117502726	117502440
		CLocus_4167095	HiC_scaffold_1	1.34085e-127	251262841	251263137
		CLocus_4168267	HiC_scaffold_1	2.24372e-125	251642597	251642294
		CLocus_4168503	HiC_scaffold_1	5.67599e-141	186880815	186881093
		CLocus_4169848	HiC_scaffold_1	1.5604e-126	237276675	237276945
		CLocus_4170677	HiC_scaffold_1	3.83507e-108	256719527	256719220
		CLocus_4170776	HiC_scaffold_1	3.83507e-108	220310407	220310693
		CLocus_4171671	HiC_scaffold_4	1.25221e-132	179636093	179636374
		CLocus_4172817	HiC_scaffold_1	1.35996e-117	181499504	181499806
		CLocus_4173293	HiC_scaffold_1	1.38913e-102	248809738	248810034
		CLocus_4173863	HiC_scaffold_1	1.80971e-96	89510335	89510020
		CLocus_4174459	HiC_scaffold_1	4.7548e-137	250731974	250732272
		CLocus_4174490	HiC_scaffold_1	8.12713e-120	138432247	138432527
		CLocus_4174785	HiC_scaffold_1	2.04772e-135	262991305	262991028
		CLocus_4175136	HiC_scaffold_1	2.35183e-115	265410957	265410646
		CLocus_4175376	HiC_scaffold_11	6.88521e-131	81275591	81275303
		CLocus_4176724	HiC_scaffold_1	8.12713e-120	254859467	254859182
		CLocus_4177415	HiC_scaffold_1	1.22251e-132	281864909	281864637
		CLocus_4178278	HiC_scaffold_1	4.48593e-132	112258798	112258518
		CLocus_4178922	HiC_scaffold_1	1.40892e-92	248810034	248809738
		CLocus_4179356	HiC_scaffold_1	2.88197e-129	110781011	110781304
		CLocus_4179489	HiC_scaffold_1	4.99619e-102	125760243	125759962
		CLocus_4181337	HiC_scaffold_1	3.80803e-113	260383323	260383627
		CLocus_4182927	HiC_scaffold_1	2.24372e-125	97587191	97586904
		CLocus_4183361	HiC_scaffold_1	4.85679e-122	277008186	277008475
		CLocus_4185272	HiC_scaffold_1	1.72227e-131	193388302	193388587
		CLocus_4187168	HiC_scaffold_1	2.94379e-114	127435181	127435461
		CLocus_4187858	HiC_scaffold_2	1.17636e-127	139699167	139699430
		CLocus_4188093	HiC_scaffold_1	7.67985e-125	172774643	172774360
		CLocus_4189105	HiC_scaffold_1	4.57368e-107	163267735	163268025
		CLocus_4197119	HiC_scaffold_1	5.58902e-126	228767562	228767293
		CLocus_4200240	HiC_scaffold_1	8.12713e-120	138432527	138432247
		CLocus_4200411	HiC_scaffold_1	4.7548e-137	239747078	239746781
		CLocus_4200613	HiC_scaffold_1	1.66112e-116	114009350	114009053
		CLocus_4202760	HiC_scaffold_1	1.35996e-117	185898633	185898917
		CLocus_4204258	HiC_scaffold_1	1.71013e-136	264083445	264083151
		CLocus_4204831	HiC_scaffold_1	6.23837e-126	187852227	187852522
		CLocus_4206191	HiC_scaffold_1	6.19439e-131	256939217	256938927
		CLocus_4206269	HiC_scaffold_2	4.926e-112	74861576	74861867
		CLocus_4206779	HiC_scaffold_1	2.21219e-135	185249071	185248773
		CLocus_4207656	HiC_scaffold_1	8.18483e-115	240299795	240300102
		CLocus_4208478	HiC_scaffold_1	6.32726e-116	229681555	229681275
		CLocus_4210689	HiC_scaffold_1	3.04978e-89	214135306	214135022
		CLocus_4214032	HiC_scaffold_1	8.18483e-115	268046021	268045735
		CLocus_4214826	HiC_scaffold_1	1.70469e-106	228715094	228715404
		CLocus_4215242	HiC_scaffold_1	1.02923e-133	230425353	230425064
		CLocus_4215295	HiC_scaffold_1	1.34085e-127	220405363	220405073
		CLocus_4216854	HiC_scaffold_1	2.96469e-109	257820498	257820192
		CLocus_4217308	HiC_scaffold_1	3.72806e-128	115733771	115733480
		CLocus_4221452	HiC_scaffold_1	2.25965e-120	189809433	189809144
		CLocus_4224880	HiC_scaffold_1	1.7717e-111	251683733	251684047
		CLocus_4234384	HiC_scaffold_1	4.926e-112	227575886	227575582
		CLocus_4234692	HiC_scaffold_1	2.88197e-129	115720561	115720269
		CLocus_4234855	HiC_scaffold_1	3.4786e-128	174770955	174771234
		CLocus_4236119	HiC_scaffold_1	8.18483e-115	268045735	268046021
		CLocus_4237173	HiC_scaffold_1	1.88818e-66	248117302	248117157
		CLocus_4240051	HiC_scaffold_1	1.8355e-86	265368407	265368676
		CLocus_4241062	HiC_scaffold_1	4.7548e-137	137186951	137187248
		CLocus_4242676	HiC_scaffold_6	5.79774e-126	64094389	64094667
		CLocus_4242746	HiC_scaffold_1	5.75687e-131	226136765	226136486
		CLocus_4243189	HiC_scaffold_1	4.89127e-117	185798702	185799005
		CLocus_4245288	HiC_scaffold_1	1.3314e-132	89489448	89489747
		CLocus_4247533	HiC_scaffold_1	4.05838e-68	106128912	106128771
		CLocus_4248711	HiC_scaffold_1	4.00136e-78	94857461	94857666
		CLocus_4248770	HiC_scaffold_1	2.27569e-115	168988171	168988434
		CLocus_4253118	HiC_scaffold_1	3.75453e-123	106889138	106889419
		CLocus_4260970	HiC_scaffold_10	3.46474e-128	72087247	72087496
		CLocus_4262109	HiC_scaffold_1	8.53973e-85	101765900	101765700
		CLocus_4263315	HiC_scaffold_1	6.28266e-121	152047395	152047685
		CLocus_4264422	HiC_scaffold_1	3.91728e-58	265532463	265532598
		CLocus_4265873	HiC_scaffold_1	6.19439e-131	153310259	153310549
		CLocus_4267961	HiC_scaffold_1	9.91863e-114	93357041	93357339
		CLocus_4268419	HiC_scaffold_1	1.0439e-123	189858958	189859267
		CLocus_4268442	HiC_scaffold_1	1.23736e-132	90354796	90354518
		CLocus_4271928	HiC_scaffold_1	1.36961e-112	226359951	226359655
		CLocus_4273330	HiC_scaffold_1	2.90243e-124	249905365	249905657
		CLocus_4273705	HiC_scaffold_1	8.18483e-115	189836234	189836514
		CLocus_4274522	HiC_scaffold_1	6.32726e-116	236886757	236887033
		CLocus_4276228	HiC_scaffold_12	2.27569e-115	13940853	13941131
		CLocus_4277732	HiC_scaffold_1	1.03654e-128	171039672	171039963
		CLocus_4281249	HiC_scaffold_1	4.82255e-127	258007669	258007382
		CLocus_4282067	HiC_scaffold_1	2.88197e-129	243971197	243970905
		CLocus_4283055	HiC_scaffold_1	1.32201e-137	148102026	148102320
		CLocus_4283502	HiC_scaffold_1	3.00693e-99	258375646	258375370
		CLocus_4295319	HiC_scaffold_1	1.35996e-117	185898917	185898633
		CLocus_4312725	HiC_scaffold_1	1.36961e-112	162945546	162945247
		CLocus_4328222	HiC_scaffold_1	9.5271e-134	232311078	232311355
		CLocus_4332582	HiC_scaffold_5	2.49491e-50	199810485	199810734
		CLocus_4333763	HiC_scaffold_1	4.926e-112	238471918	238472212
		CLocus_4348831	HiC_scaffold_1	1.03654e-128	221062438	221062726
		CLocus_4355946	HiC_scaffold_1	3.15959e-64	180017665	180017522
		CLocus_4389891	HiC_scaffold_1	4.82255e-127	194260043	194259740
		CLocus_4445131	HiC_scaffold_1	1.47001e-62	157399285	157399142
		CLocus_4485865	HiC_scaffold_1	2.11026e-125	139686809	139686529
		CLocus_4497859	HiC_scaffold_1	2.96469e-109	100500514	100500213
		CLocus_4498229	HiC_scaffold_1	8.18483e-115	133635133	133634848
		CLocus_4512707	HiC_scaffold_1	4.85679e-122	119403388	119403676
		CLocus_4516359	HiC_scaffold_1	1.32201e-137	125244988	125245284
		CLocus_4523031	HiC_scaffold_1	2.90243e-124	121801114	121801408
		CLocus_4536090	HiC_scaffold_1	1.7717e-111	110395247	110395562
		CLocus_4570680	HiC_scaffold_2	3.78119e-118	131549332	131549646
		CLocus_4577287	HiC_scaffold_1	6.37218e-111	257360436	257360157
		CLocus_4609990	HiC_scaffold_1	2.07885e-110	357093351	357093087
		CLocus_4613965	HiC_scaffold_1	5.03166e-97	138890023	138889717
