# Supplementary material for: Identification of Male-Specific Markers by Genotyping-by-Sequencing in the Giant Spiny Frog, Quasipaa spinosa
Source: Genes (Basel). 2025 Nov 7;16(11):1347. doi: 10.3390/genes16111347 (PMC12652585; doi:10.3390/genes16111347)
Supplement: Supplementary file 1 [file genes-16-01347-s001.zip › Table S4.xlsx]

## Sheet: Sheet1
	Table S4. The results of validation of six SD sex-linked markers in seven populations.
		TS	YZ	YH	TT	HK	DH	CP
	CLocus-1508254	√	√	√	√	－	－	－
	CLocus-328282	√	√	√	√	√	－	－
	CLocus-4136690	√	√	√	－	√	－	－
	CLocus-4140219	√	√	√	√	√	－	√
	CLocus-1139149	√	√	√	√	√	√	√
	CLocus-862681	－	－	√	－	－	√	－
	CLocus-457019	－	－	√	－	－	－	－
	CLocus-316336	－	－	√	－	－	－	－
	CLocus-198025	－	－	√	－	－	－	－
	Note: The seven populations are denoted by population codes, e.g., TS stands for Tongshan County.
	More population codes could be seen in file S1.
