# Supplementary material for: Identification of Male-Specific Markers by Genotyping-by-Sequencing in the Giant Spiny Frog, Quasipaa spinosa
Source: Genes (Basel). 2025 Nov 7;16(11):1347. doi: 10.3390/genes16111347 (PMC12652585; doi:10.3390/genes16111347)
Supplement: Supplementary file 1 [file genes-16-01347-s001.zip › Table S5..xlsx]

## Sheet: Q. spinosa
Table S5. Blast results of canditate sex-determining genes to the reference genome
Number of alignments	canditate sex-determining genes	chromosome	e-value	star	end
Multi	NC_030677.2:c128748484-128700431 dmrt1 [organism=Xenopus tropicalis] [GeneID=100488257] [chromosome=1]	HiC_scaffold_1	1.33269e-177	267867723	267867267
Uniq	NC_030679.2:c102580957-102561834 cyp19a1 [organism=Xenopus tropicalis] [GeneID=100036594] [chromosome=3]	HiC_scaffold_3	6.59731e-23	80567457	80567619
Uniq	NC_030681.2:c128291467-128288229 foxl2 [organism=Xenopus tropicalis] [GeneID=100486124] [chromosome=5]	HiC_scaffold_4	0	57441476	57442392
Uniq	AB372213.1 Rana rugosa AR mRNA for androgen receptor transcript variant 2, complete cds	HiC_scaffold_8	4.07958e-136	140628402	140629005
Multi	AB597178.1 Rana rugosa CYP17 mRNA for CYP17, partial cds	HiC_scaffold_10	2.23243e-176	82999940	82999488
Uniq	AB035888.1 Rana rugosa mRNA for sox9 beta, complete cds	HiC_scaffold_12	0	93000734	93001604
Multi	NC_030680.2:40395225-40415028 sf1 [organism=Xenopus tropicalis] [GeneID=496804] [chromosome=4]	HiC_scaffold_9	8.41113e-57	73972743	73972524
Multi	NC_030684.2:c55348089-55346463 sox3 [organism=Xenopus tropicalis] [GeneID=493228] [chromosome=8]	HiC_scaffold_8	0	53514917	53513988
Multi	NM_001016853.2 Xenopus tropicalis SRY-box 9 (sox9), mRNA	HiC_scaffold_12	4.36907e-146	92996947	92997380
Uniq	AB272609.1 Rana rugosa mRNA for Dmrt1, complete cds	HiC_scaffold_1	9e-101	267907591	267841100
No hits found	NC_030677.2;AMH;Xenopus tropicalis
Uniq	FJ428268.1 Xenopus (Silurana) tropicalis FGF9 (fgf9) mRNA, partial cds	HiC_scaffold_2	7.75986e-100	314196313	314196823
No hits found	NC_030678.2:c146948598-146935315 amhr2 [organism=Xenopus tropicalis
No hits found	NM_001128028.1 Xenopus tropicalis R-spondin 1 (rspo1), mRNA
No hits found	NC_030677.2:c27549608-27514435 bod1l1 [organism=Xenopus tropicalis] [GeneID=100127583] [chromosome=1]
Note: Uniq indicates canditate sex-determining genes only hit one pair of sex chromosome Multi indicates canditate sex-determining genes can hit multiple sex chromosmes
