# Supplementary material for: Identification of Male-Specific Markers by Genotyping-by-Sequencing in the Giant Spiny Frog, Quasipaa spinosa
Source: Genes (Basel). 2025 Nov 7;16(11):1347. doi: 10.3390/genes16111347 (PMC12652585; doi:10.3390/genes16111347)
Supplement: Supplementary file 1 [file genes-16-01347-s001.zip › Table S6..xlsx]

## Sheet: Sheet1
	Table S6. Mapping the sex-linked loci to the alignment region of DMRT1 in the genome of Q. spinosa.
	Locus	e-value	star	end
	CLocus-2728	5e-55	98447	98589
	CLocus-48294	3e-67	78411	78695
	CLocus-50898	5e-140	100866	101156
	CLocus-1454664	3e-146	66294	66571
